# Supplementary material for: Porous metal-metalloporphyrin gel as catalytic binding pocket for highly efficient synergistic catalysis
Source: Nat Commun. 2019 Apr 23;10:1913. doi: 10.1038/s41467-019-09881-9 (PMC6478723; doi:10.1038/s41467-019-09881-9)
Supplement: Supplementary file 3 — Source Data [file 41467_2019_9881_MOESM3_ESM.xlsx]

## Sheet: Figure 2a
Figure 1a
	P/P0	cc/g
	6.48e-06	39.7307
	3.91116e-05	77.1667
	0.000198194	110.678
	0.000620564	139.168
	0.00151	164.132
	0.00274	182.701
	0.0042	197.271
	0.00585	209.467
	0.00767	219.674
	0.00908	226.424
	0.01051	232.637
	0.01212	238.717
	0.0138	243.99
	0.01549	248.912
	0.01699	253.272
	0.01865	257.552
	0.02034	261.672
	0.02205	265.446
	0.02378	269.118
	0.0255	272.398
	0.02723	275.549
	0.02897	278.417
	0.0307	281.395
	0.03243	284.362
	0.03417	286.937
	0.03592	289.23
	0.03766	291.601
	0.03868	293.449
	0.03974	294.561
	0.04079	296.025
	0.04185	297.286
	0.04292	298.536
	0.04398	299.677
	0.04486	300.886
	0.04589	301.88
	0.04694	303.155
	0.04801	304.232
	0.04907	305.618
	0.05013	306.773
	0.06975	320.925
	0.09013	335.891
	0.11007	349.085
	0.13007	361.467
	0.15008	373.186
	0.1701	383.883
	0.19026	393.911
	0.21026	403.761
	0.23034	412.979
	0.2504	421.848
	0.27049	430.182
	0.2905	438.655
	0.31043	446.79
	0.3304	454.85
	0.35035	462.689
	0.37016	470.687
	0.39019	478.227
	0.41008	486.221
	0.43023	493.874
	0.45016	502.198
	0.47025	510.013
	0.49023	518.097
	0.51022	526.657
	0.53013	534.821
	0.55006	543.238
	0.57016	551.847
	0.59011	560.899
	0.61016	570.414
	0.63014	580.203
	0.6502	590.253
	0.67016	600.565
	0.69006	611.783
	0.71006	623.908
	0.73023	636.87
	0.75012	649.908
	0.77013	663.806
	0.79003	679.078
	0.81017	695.634
	0.83013	714.42
	0.85013	734.576
	0.87018	755.697
	0.89008	780.178
	0.91011	807.18
	0.93007	837.346
	0.95015	884.156
	0.9616	951.016
	0.96455	1016.48
	0.91496	1030.7
	0.87945	1022.42
	0.85037	1006.7
	0.83002	988.341
	0.81032	965.313
	0.79016	936.991
	0.77015	905.819
	0.75005	873.459
	0.73024	838.746
	0.71014	802.043
	0.6901	765.655
	0.67016	730.606
	0.65003	697.887
	0.63015	668.984
	0.61022	643.381
	0.59017	621.525
	0.57031	603.144
	0.55027	587.209
	0.5297	573.859
	0.5099	562.106
	0.48974	550.814
	0.46978	540.333
	0.4498	530.308
	0.42971	520.08
	0.40977	510.027
	0.38981	500.507
	0.36981	490.975
	0.34978	482.028
	0.3299	473.102
	0.30992	464.132
	0.28995	455.095
	0.26995	446.208
	0.24996	437.435
	0.22999	428.08
	0.2099	418.913
	0.19	409.031
	0.16998	398.974
	0.15003	388.309
	0.13004	376.994
	0.11006	364.676
	0.09006	350.984
	0.07009	335.434
	0.05017	315.214

## Sheet: Figure 2c
Figure 1c
		Co-MMPG		Co-PMOF
	2-Theta (degree)	Intensity	2-Theta (degree)	Intensity
	5	1194.45	5	356.334
	5.022	1202.11	5.02	356.336
	5.043	1193.78	5.04	356.34
	5.065	1199.78	5.06	356.344
	5.086	1214.11	5.08	356.351
	5.108	1205.78	5.1	356.368
	5.129	1192.45	5.12	356.396
	5.151	1205.45	5.14	356.423
	5.172	1190.78	5.16	356.467
	5.194	1196.11	5.18	356.569
	5.215	1192.45	5.2	357.015
	5.237	1193.11	5.22	358.588
	5.258	1200.78	5.24	360.173
	5.28	1186.45	5.26	358.765
	5.301	1192.45	5.28	357.132
	5.323	1209.78	5.3	356.634
	5.344	1214.78	5.32	356.537
	5.366	1214.11	5.34	356.515
	5.387	1204.45	5.36	356.52
	5.409	1209.45	5.38	356.547
	5.43	1205.45	5.4	356.599
	5.452	1186.78	5.42	356.69
	5.473	1189.11	5.44	356.854
	5.495	1178.11	5.46	357.205
	5.516	1182.11	5.48	358.57
	5.538	1167.11	5.5	364.409
	5.559	1218.45	5.52	374.478
	5.581	1192.78	5.54	371.844
	5.602	1174.78	5.56	362.103
	5.624	1196.11	5.58	357.986
	5.645	1196.45	5.6	357.066
	5.667	1192.11	5.62	356.783
	5.688	1192.78	5.64	356.639
	5.71	1179.11	5.66	356.551
	5.732	1169.11	5.68	356.493
	5.753	1177.45	5.7	356.456
	5.775	1175.11	5.72	356.429
	5.796	1171.78	5.74	356.41
	5.818	1173.78	5.76	356.395
	5.839	1192.45	5.78	356.384
	5.861	1180.11	5.8	356.375
	5.882	1182.11	5.82	356.368
	5.904	1167.45	5.84	356.362
	5.925	1180.45	5.86	356.357
	5.947	1188.78	5.88	356.353
	5.968	1175.45	5.9	356.349
	5.99	1180.11	5.92	356.347
	6.011	1171.11	5.94	356.339
	6.033	1171.45	5.96	356.325
	6.054	1174.11	5.98	356.32
	6.076	1169.78	6	356.32
	6.097	1187.11	6.02	356.32
	6.119	1191.45	6.04	356.32
	6.14	1179.78	6.06	356.32
	6.162	1173.45	6.08	356.32
	6.183	1172.11	6.1	356.32
	6.205	1179.45	6.12	356.32
	6.226	1166.45	6.14	356.32
	6.248	1173.11	6.16	356.32
	6.269	1168.78	6.18	356.32
	6.291	1184.45	6.2	356.32
	6.312	1169.11	6.22	356.32
	6.334	1160.45	6.24	356.32
	6.355	1169.11	6.26	356.32
	6.377	1171.11	6.28	356.32
	6.398	1142.11	6.3	356.32
	6.42	1156.78	6.32	356.32
	6.441	1154.45	6.34	356.32
	6.463	1166.11	6.36	356.32
	6.484	1131.11	6.38	356.32
	6.506	1148.78	6.4	356.32
	6.527	1161.78	6.42	356.32
	6.549	1158.45	6.44	356.32
	6.57	1136.11	6.46	356.32
	6.592	1150.11	6.48	356.32
	6.613	1153.45	6.5	356.32
	6.635	1159.45	6.52	356.32
	6.656	1162.11	6.54	356.32
	6.678	1137.45	6.56	356.32
	6.699	1154.45	6.58	356.32
	6.721	1148.11	6.6	356.32
	6.742	1146.78	6.62	356.32
	6.764	1143.78	6.64	356.32
	6.785	1157.11	6.66	356.32
	6.807	1164.78	6.68	356.32
	6.828	1147.78	6.7	356.32
	6.85	1159.11	6.72	356.32
	6.871	1166.11	6.74	356.32
	6.893	1168.11	6.76	356.32
	6.914	1151.45	6.78	356.32
	6.936	1159.11	6.8	356.32
	6.957	1179.45	6.82	356.32
	6.979	1137.78	6.84	356.32
	7	1158.11	6.86	356.32
	7.022	1153.78	6.88	356.32
	7.043	1155.78	6.9	356.32
	7.065	1157.78	6.92	356.32
	7.086	1168.45	6.94	356.32
	7.108	1172.78	6.96	356.32
	7.129	1175.78	6.98	356.32
	7.151	1178.78	7	356.32
	7.172	1191.78	7.02	356.32
	7.194	1177.11	7.04	356.32
	7.215	1193.11	7.06	356.32
	7.237	1204.11	7.08	356.32
	7.259	1206.78	7.1	356.32
	7.28	1249.45	7.12	356.32
	7.302	1232.45	7.14	356.32
	7.323	1241.11	7.16	356.32
	7.345	1262.78	7.18	356.367
	7.366	1270.45	7.2	356.584
	7.388	1269.11	7.22	356.766
	7.409	1301.11	7.24	356.841
	7.431	1305.11	7.26	356.9
	7.452	1355.45	7.28	356.971
	7.474	1388.78	7.3	357.054
	7.495	1390.78	7.32	357.155
	7.517	1410.45	7.34	357.279
	7.538	1445.45	7.36	357.431
	7.56	1446.11	7.38	357.624
	7.581	1482.11	7.4	357.87
	7.603	1481.11	7.42	358.194
	7.624	1512.11	7.44	358.631
	7.646	1492.11	7.46	359.239
	7.667	1479.45	7.48	360.122
	7.689	1479.45	7.5	361.471
	7.71	1467.45	7.52	363.678
	7.732	1452.45	7.54	367.712
	7.753	1449.78	7.56	378.504
	7.775	1401.45	7.58	428.248
	7.796	1409.45	7.6	580.845
	7.818	1358.45	7.62	689.653
	7.839	1368.45	7.64	567.788
	7.861	1342.45	7.66	427.756
	7.882	1325.11	7.68	378.954
	7.904	1309.11	7.7	367.664
	7.925	1273.11	7.72	363.618
	7.947	1297.45	7.74	361.431
	7.968	1240.11	7.76	360.095
	7.99	1243.78	7.78	359.22
	8.011	1227.11	7.8	358.617
	8.033	1207.11	7.82	358.184
	8.054	1235.11	7.84	357.863
	8.076	1201.11	7.86	357.618
	8.097	1190.11	7.88	357.427
	8.119	1189.11	7.9	357.275
	8.14	1178.45	7.92	357.152
	8.162	1170.45	7.94	357.052
	8.183	1172.78	7.96	356.968
	8.205	1132.11	7.98	356.899
	8.226	1137.78	8	356.839
	8.248	1119.78	8.02	356.774
	8.269	1137.11	8.04	356.567
	8.291	1115.11	8.06	356.368
	8.312	1105.11	8.08	356.32
	8.334	1098.45	8.1	356.32
	8.355	1085.11	8.12	356.32
	8.377	1102.11	8.14	356.32
	8.398	1112.78	8.16	356.32
	8.42	1082.78	8.18	356.32
	8.441	1081.45	8.2	356.32
	8.463	1089.45	8.22	356.32
	8.484	1090.78	8.24	356.32
	8.506	1080.78	8.26	356.32
	8.527	1069.45	8.28	356.32
	8.549	1077.11	8.3	356.32
	8.57	1053.11	8.32	356.32
	8.592	1061.11	8.34	356.32
	8.613	1062.11	8.36	356.32
	8.635	1049.11	8.38	356.32
	8.656	1075.78	8.4	356.32
	8.678	1053.11	8.42	356.32
	8.699	1043.78	8.44	356.32
	8.721	1063.78	8.46	356.32
	8.742	1038.11	8.48	356.32
	8.764	1036.11	8.5	356.32
	8.786	1040.45	8.52	356.32
	8.807	1028.45	8.54	356.32
	8.829	1022.78	8.56	356.32
	8.85	1026.11	8.58	356.32
	8.872	1047.11	8.6	356.32
	8.893	1028.11	8.62	356.32
	8.915	1012.45	8.64	356.32
	8.936	1017.78	8.66	356.32
	8.958	1016.45	8.68	356.32
	8.979	1026.78	8.7	356.32
	9.001	1018.78	8.72	356.32
	9.022	1022.78	8.74	356.32
	9.044	1013.78	8.76	356.32
	9.065	1014.11	8.78	356.32
	9.087	1019.78	8.8	356.32
	9.108	1008.11	8.82	356.32
	9.13	1007.11	8.84	356.32
	9.151	1001.11	8.86	356.32
	9.173	1001.45	8.88	356.32
	9.194	1011.45	8.9	356.32
	9.216	1020.11	8.92	356.32
	9.237	1016.45	8.94	356.32
	9.259	998.781	8.96	356.32
	9.28	997.448	8.98	356.32
	9.302	1000.45	9	356.32
	9.323	1010.78	9.02	356.32
	9.345	1000.11	9.04	356.32
	9.366	998.114	9.06	356.32
	9.388	994.114	9.08	356.32
	9.409	976.781	9.1	356.32
	9.431	998.114	9.12	356.32
	9.452	998.114	9.14	356.32
	9.474	977.114	9.16	356.32
	9.495	977.114	9.18	356.32
	9.517	972.448	9.2	356.32
	9.538	970.781	9.22	356.32
	9.56	976.781	9.24	356.32
	9.581	982.114	9.26	356.32
	9.603	984.781	9.28	356.32
	9.624	965.114	9.3	356.32
	9.646	975.114	9.32	356.32
	9.667	980.114	9.34	356.32
	9.689	978.448	9.36	356.32
	9.71	969.114	9.38	356.32
	9.732	962.781	9.4	356.32
	9.753	978.781	9.42	356.32
	9.775	974.448	9.44	356.32
	9.796	960.114	9.46	356.32
	9.818	967.448	9.48	356.32
	9.839	973.781	9.5	356.32
	9.861	961.448	9.52	356.32
	9.882	963.114	9.54	356.32
	9.904	971.448	9.56	356.32
	9.925	964.448	9.58	356.32
	9.947	966.114	9.6	356.32
	9.968	963.114	9.62	356.32
	9.99	954.114	9.64	356.32
	10.011	958.448	9.66	356.32
	10.033	951.448	9.68	356.32
	10.054	962.781	9.7	356.32
	10.076	965.448	9.72	356.32
	10.097	952.781	9.74	356.32
	10.119	972.114	9.76	356.32
	10.14	951.781	9.78	356.32
	10.162	938.781	9.8	356.32
	10.183	968.114	9.82	356.32
	10.205	964.114	9.84	356.32
	10.226	958.781	9.86	356.32
	10.248	947.448	9.88	356.32
	10.269	965.781	9.9	356.32
	10.291	962.114	9.92	356.32
	10.313	952.114	9.94	356.32
	10.334	948.448	9.96	356.32
	10.356	955.114	9.98	356.32
	10.377	943.781	10	356.32
	10.399	948.781	10.02	356.32
	10.42	951.114	10.04	356.32
	10.442	951.781	10.06	356.322
	10.463	959.448	10.08	356.326
	10.485	956.781	10.1	356.328
	10.506	966.114	10.12	356.329
	10.528	962.781	10.14	356.33
	10.549	949.781	10.16	356.331
	10.571	942.448	10.18	356.332
	10.592	952.448	10.2	356.334
	10.614	965.781	10.22	356.336
	10.635	946.448	10.24	356.339
	10.657	934.114	10.26	356.342
	10.678	951.781	10.28	356.347
	10.7	957.448	10.3	356.353
	10.721	957.114	10.32	356.361
	10.743	948.114	10.34	356.372
	10.764	943.114	10.36	356.389
	10.786	955.448	10.38	356.415
	10.807	958.781	10.4	356.46
	10.829	944.114	10.42	356.552
	10.85	961.114	10.44	356.892
	10.872	955.114	10.46	358.326
	10.893	950.448	10.48	360.887
	10.915	949.114	10.5	360.813
	10.936	947.448	10.52	358.911
	10.958	941.448	10.54	357.218
	10.979	942.781	10.56	356.625
	11.001	951.114	10.58	356.481
	11.022	957.114	10.6	356.426
	11.044	958.114	10.62	356.395
	11.065	936.448	10.64	356.377
	11.087	939.114	10.66	356.366
	11.108	946.448	10.68	356.358
	11.13	940.781	10.7	356.351
	11.151	940.448	10.72	356.347
	11.173	952.114	10.74	356.344
	11.194	946.781	10.76	356.342
	11.216	939.781	10.78	356.34
	11.237	943.114	10.8	356.339
	11.259	950.114	10.82	356.338
	11.28	942.448	10.84	356.338
	11.302	938.114	10.86	356.339
	11.323	945.448	10.88	356.34
	11.345	943.781	10.9	356.341
	11.366	945.114	10.92	356.342
	11.388	938.448	10.94	356.346
	11.409	940.781	10.96	356.356
	11.431	952.448	10.98	356.374
	11.452	941.448	11	356.417
	11.474	939.781	11.02	356.602
	11.495	937.781	11.04	357.255
	11.517	943.114	11.06	357.984
	11.538	943.114	11.08	357.692
	11.56	932.448	11.1	357.029
	11.581	945.114	11.12	356.554
	11.603	947.448	11.14	356.407
	11.624	945.781	11.16	356.369
	11.646	932.448	11.18	356.353
	11.667	939.781	11.2	356.344
	11.689	941.448	11.22	356.338
	11.71	926.448	11.24	356.334
	11.732	948.448	11.26	356.331
	11.753	939.781	11.28	356.329
	11.775	943.781	11.3	356.328
	11.796	949.114	11.32	356.327
	11.818	936.114	11.34	356.326
	11.84	946.781	11.36	356.325
	11.861	947.781	11.38	356.324
	11.883	947.448	11.4	356.324
	11.904	946.781	11.42	356.326
	11.926	957.114	11.44	356.338
	11.947	941.448	11.46	356.349
	11.969	957.114	11.48	356.356
	11.99	958.114	11.5	356.359
	12.012	947.781	11.52	356.363
	12.033	948.114	11.54	356.368
	12.055	952.114	11.56	356.374
	12.076	941.114	11.58	356.382
	12.098	947.781	11.6	356.392
	12.119	955.448	11.62	356.404
	12.141	959.448	11.64	356.419
	12.162	956.448	11.66	356.44
	12.184	950.781	11.68	356.466
	12.205	950.114	11.7	356.504
	12.227	948.114	11.72	356.557
	12.248	957.448	11.74	356.638
	12.27	952.114	11.76	356.767
	12.291	945.781	11.78	356.997
	12.313	945.781	11.8	357.559
	12.334	946.781	11.82	360.05
	12.356	946.781	11.84	368.333
	12.377	932.781	11.86	376.249
	12.399	953.448	11.88	372.328
	12.42	958.114	11.9	364.979
	12.442	951.114	11.92	359.307
	12.463	955.114	11.94	357.475
	12.485	943.781	11.96	357.024
	12.506	947.781	11.98	356.845
	12.528	949.114	12	356.753
	12.549	953.448	12.02	356.709
	12.571	945.448	12.04	356.694
	12.592	944.448	12.06	356.705
	12.614	947.114	12.08	356.742
	12.635	946.114	12.1	356.81
	12.657	943.781	12.12	356.924
	12.678	950.781	12.14	357.115
	12.7	957.448	12.16	357.452
	12.721	946.448	12.18	358.184
	12.743	938.781	12.2	361.066
	12.764	941.781	12.22	372.587
	12.786	946.114	12.24	390.238
	12.807	954.781	12.26	387.371
	12.829	939.448	12.28	376.056
	12.85	936.448	12.3	363.876
	12.872	953.781	12.32	358.817
	12.893	948.781	12.34	357.562
	12.915	950.448	12.36	357.127
	12.936	940.781	12.38	356.891
	12.958	949.114	12.4	356.746
	12.979	933.448	12.42	356.65
	13.001	945.781	12.44	356.583
	13.022	955.781	12.46	356.534
	13.044	943.448	12.48	356.498
	13.065	938.781	12.5	356.471
	13.087	945.448	12.52	356.449
	13.108	941.114	12.54	356.431
	13.13	941.114	12.56	356.417
	13.151	938.781	12.58	356.406
	13.173	954.448	12.6	356.396
	13.194	954.114	12.62	356.388
	13.216	942.114	12.64	356.381
	13.237	956.781	12.66	356.368
	13.259	946.448	12.68	356.343
	13.28	935.781	12.7	356.328
	13.302	938.114	12.72	356.32
	13.324	945.781	12.74	356.32
	13.345	947.448	12.76	356.32
	13.367	954.781	12.78	356.32
	13.388	946.448	12.8	356.32
	13.41	949.114	12.82	356.32
	13.431	953.781	12.84	356.32
	13.453	952.114	12.86	356.32
	13.474	944.781	12.88	356.32
	13.496	932.781	12.9	356.32
	13.517	935.448	12.92	356.32
	13.539	952.781	12.94	356.32
	13.56	946.781	12.96	356.32
	13.582	944.448	12.98	356.32
	13.603	944.448	13	356.32
	13.625	932.781	13.02	356.32
	13.646	949.781	13.04	356.32
	13.668	955.114	13.06	356.32
	13.689	938.114	13.08	356.32
	13.711	945.448	13.1	356.32
	13.732	955.448	13.12	356.32
	13.754	952.781	13.14	356.32
	13.775	963.448	13.16	356.32
	13.797	935.781	13.18	356.32
	13.818	954.781	13.2	356.32
	13.84	963.781	13.22	356.32
	13.861	940.114	13.24	356.32
	13.883	954.114	13.26	356.32
	13.904	944.448	13.28	356.322
	13.926	963.448	13.3	356.384
	13.947	955.448	13.32	356.449
	13.969	943.781	13.34	356.498
	13.99	945.781	13.36	356.533
	14.012	951.781	13.38	356.558
	14.033	946.781	13.4	356.587
	14.055	953.114	13.42	356.622
	14.076	935.448	13.44	356.664
	14.098	958.448	13.46	356.715
	14.119	955.448	13.48	356.779
	14.141	929.781	13.5	356.86
	14.162	949.448	13.52	356.965
	14.184	955.448	13.54	357.103
	14.205	943.448	13.56	357.29
	14.227	951.781	13.58	357.554
	14.248	956.448	13.6	357.941
	14.27	956.448	13.62	358.544
	14.291	944.781	13.64	359.559
	14.313	945.114	13.66	361.592
	14.334	955.114	13.68	368.755
	14.356	945.114	13.7	399.478
	14.377	957.114	13.72	457.757
	14.399	958.448	13.74	458.037
	14.42	953.448	13.76	430.045
	14.442	950.781	13.78	391.899
	14.463	943.448	13.8	367.976
	14.485	943.781	13.82	361.19
	14.506	948.448	13.84	359.296
	14.528	935.781	13.86	358.383
	14.549	957.448	13.88	357.836
	14.571	954.448	13.9	357.482
	14.592	959.448	13.92	357.239
	14.614	942.781	13.94	357.065
	14.635	965.448	13.96	356.936
	14.657	939.781	13.98	356.838
	14.678	957.781	14	356.762
	14.7	939.448	14.02	356.701
	14.721	954.781	14.04	356.653
	14.743	955.781	14.06	356.612
	14.764	956.114	14.08	356.579
	14.786	960.114	14.1	356.551
	14.807	968.781	14.12	356.528
	14.829	941.781	14.14	356.496
	14.851	959.114	14.16	356.416
	14.872	968.781	14.18	356.364
	14.894	966.781	14.2	356.328
	14.915	976.114	14.22	356.32
	14.937	974.448	14.24	356.32
	14.958	974.781	14.26	356.325
	14.98	959.448	14.28	356.345
	15.001	968.114	14.3	356.358
	15.023	979.781	14.32	356.371
	15.044	982.781	14.34	356.379
	15.066	972.781	14.36	356.386
	15.087	981.114	14.38	356.394
	15.109	998.114	14.4	356.404
	15.13	990.114	14.42	356.416
	15.152	996.114	14.44	356.431
	15.173	1001.11	14.46	356.449
	15.195	1002.45	14.48	356.472
	15.216	1002.11	14.5	356.502
	15.238	1005.11	14.52	356.543
	15.259	1004.11	14.54	356.598
	15.281	998.114	14.56	356.676
	15.302	1029.78	14.58	356.794
	15.324	1004.78	14.6	356.98
	15.345	1022.11	14.62	357.303
	15.367	1008.45	14.64	358.04
	15.388	1028.45	14.66	361.128
	15.41	996.781	14.68	372.312
	15.431	1007.11	14.7	385.477
	15.453	1004.78	14.72	380.245
	15.474	989.448	14.74	373.648
	15.496	999.448	14.76	364.094
	15.517	987.448	14.78	358.86
	15.539	979.448	14.8	357.472
	15.56	989.781	14.82	357.055
	15.582	978.114	14.84	356.857
	15.603	993.114	14.86	356.737
	15.625	978.448	14.88	356.664
	15.646	986.114	14.9	356.611
	15.668	972.114	14.92	356.575
	15.689	968.781	14.94	356.55
	15.711	964.114	14.96	356.535
	15.732	981.781	14.98	356.527
	15.754	968.114	15	356.526
	15.775	969.114	15.02	356.531
	15.797	953.448	15.04	356.543
	15.818	952.781	15.06	356.564
	15.84	954.114	15.08	356.595
	15.861	960.781	15.1	356.642
	15.883	960.781	15.12	356.706
	15.904	946.781	15.14	356.797
	15.926	954.448	15.16	356.964
	15.947	961.114	15.18	357.262
	15.969	950.448	15.2	357.95
	15.99	950.781	15.22	360.803
	16.012	947.114	15.24	371.317
	16.033	952.448	15.26	384.311
	16.055	937.448	15.28	379.341
	16.076	947.781	15.3	373.587
	16.098	951.781	15.32	364.687
	16.119	939.448	15.34	359.07
	16.141	941.781	15.36	357.502
	16.162	939.114	15.38	357.056
	16.184	956.114	15.4	356.837
	16.205	953.781	15.42	356.704
	16.227	940.781	15.44	356.618
	16.248	949.114	15.46	356.559
	16.27	953.448	15.48	356.516
	16.291	950.448	15.5	356.485
	16.313	942.114	15.52	356.462
	16.334	941.781	15.54	356.444
	16.356	940.114	15.56	356.43
	16.378	947.114	15.58	356.42
	16.399	955.114	15.6	356.413
	16.421	950.114	15.62	356.409
	16.442	937.114	15.64	356.407
	16.464	951.781	15.66	356.408
	16.485	946.114	15.68	356.409
	16.507	935.448	15.7	356.407
	16.528	952.781	15.72	356.44
	16.55	951.114	15.74	356.53
	16.571	945.781	15.76	356.68
	16.593	942.114	15.78	357.209
	16.614	942.781	15.8	358.666
	16.636	935.114	15.82	359.267
	16.657	941.114	15.84	358.483
	16.679	942.448	15.86	357.864
	16.7	936.448	15.88	356.95
	16.722	947.114	15.9	356.532
	16.743	948.114	15.92	356.426
	16.765	951.448	15.94	356.39
	16.786	942.114	15.96	356.37
	16.808	946.114	15.98	356.358
	16.829	939.114	16	356.349
	16.851	952.448	16.02	356.344
	16.872	940.448	16.04	356.339
	16.894	939.448	16.06	356.336
	16.915	943.448	16.08	356.334
	16.937	945.781	16.1	356.332
	16.958	931.114	16.12	356.33
	16.98	946.448	16.14	356.329
	17.001	936.781	16.16	356.328
	17.023	930.781	16.18	356.327
	17.044	934.448	16.2	356.326
	17.066	935.114	16.22	356.326
	17.087	947.781	16.24	356.327
	17.109	946.781	16.26	356.328
	17.13	952.114	16.28	356.33
	17.152	952.114	16.3	356.331
	17.173	958.448	16.32	356.332
	17.195	951.448	16.34	356.334
	17.216	927.781	16.36	356.336
	17.238	948.448	16.38	356.338
	17.259	950.448	16.4	356.341
	17.281	936.448	16.42	356.344
	17.302	956.114	16.44	356.348
	17.324	945.781	16.46	356.353
	17.345	936.781	16.48	356.36
	17.367	945.114	16.5	356.37
	17.388	952.448	16.52	356.383
	17.41	944.781	16.54	356.402
	17.431	930.781	16.56	356.431
	17.453	942.114	16.58	356.483
	17.474	938.448	16.6	356.589
	17.496	945.448	16.62	356.909
	17.517	940.114	16.64	358.197
	17.539	945.781	16.66	360.822
	17.56	947.114	16.68	361.086
	17.582	934.781	16.7	360.348
	17.603	942.448	16.72	359.296
	17.625	932.114	16.74	357.724
	17.646	941.448	16.76	356.967
	17.668	929.114	16.78	356.607
	17.689	932.114	16.8	356.473
	17.711	937.781	16.82	356.423
	17.732	940.448	16.84	356.396
	17.754	950.781	16.86	356.379
	17.775	943.448	16.88	356.37
	17.797	946.781	16.9	356.363
	17.818	936.781	16.92	356.358
	17.84	940.448	16.94	356.354
	17.861	955.781	16.96	356.351
	17.883	939.114	16.98	356.349
	17.905	938.781	17	356.348
	17.926	945.114	17.02	356.348
	17.948	947.114	17.04	356.348
	17.969	932.114	17.06	356.349
	17.991	942.781	17.08	356.351
	18.012	953.781	17.1	356.351
	18.034	956.448	17.12	356.353
	18.055	952.114	17.14	356.358
	18.077	941.448	17.16	356.366
	18.098	944.781	17.18	356.381
	18.12	937.114	17.2	356.403
	18.141	936.781	17.22	356.443
	18.163	942.114	17.24	356.528
	18.184	950.781	17.26	356.865
	18.206	946.448	17.28	358.16
	18.227	939.448	17.3	359.972
	18.249	940.114	17.32	359.331
	18.27	941.781	17.34	358.676
	18.292	937.781	17.36	357.849
	18.313	930.781	17.38	356.877
	18.335	947.781	17.4	356.534
	18.356	939.448	17.42	356.472
	18.378	956.781	17.44	356.456
	18.399	948.448	17.46	356.419
	18.421	944.114	17.48	356.398
	18.442	952.114	17.5	356.372
	18.464	946.781	17.52	356.353
	18.485	930.448	17.54	356.345
	18.507	941.781	17.56	356.34
	18.528	919.781	17.58	356.337
	18.55	933.781	17.6	356.335
	18.571	940.781	17.62	356.333
	18.593	939.114	17.64	356.331
	18.614	938.781	17.66	356.33
	18.636	942.448	17.68	356.329
	18.657	948.781	17.7	356.328
	18.679	947.114	17.72	356.327
	18.7	935.448	17.74	356.324
	18.722	946.781	17.76	356.322
	18.743	955.781	17.78	356.321
	18.765	937.114	17.8	356.32
	18.786	947.781	17.82	356.32
	18.808	949.448	17.84	356.32
	18.829	952.448	17.86	356.32
	18.851	948.781	17.88	356.32
	18.872	953.448	17.9	356.32
	18.894	941.448	17.92	356.32
	18.915	939.781	17.94	356.32
	18.937	950.114	17.96	356.32
	18.958	950.448	17.98	356.32
	18.98	951.448	18	356.32
	19.001	938.781	18.02	356.32
	19.023	941.448	18.04	356.32
	19.044	931.114	18.06	356.32
	19.066	950.781	18.08	356.32
	19.087	943.114	18.1	356.32
	19.109	955.114	18.12	356.32
	19.13	961.781	18.14	356.32
	19.152	942.114	18.16	356.32
	19.173	956.114	18.18	356.32
	19.195	959.114	18.2	356.32
	19.216	955.448	18.22	356.32
	19.238	951.114	18.24	356.32
	19.259	962.781	18.26	356.32
	19.281	943.781	18.28	356.32
	19.302	957.781	18.3	356.32
	19.324	947.781	18.32	356.32
	19.345	962.448	18.34	356.32
	19.367	946.448	18.36	356.32
	19.389	964.781	18.38	356.32
	19.41	958.114	18.4	356.32
	19.432	953.114	18.42	356.32
	19.453	949.448	18.44	356.32
	19.475	957.114	18.46	356.32
	19.496	955.448	18.48	356.32
	19.518	961.448	18.5	356.32
	19.539	968.448	18.52	356.32
	19.561	968.114	18.54	356.32
	19.582	967.781	18.56	356.32
	19.604	968.781	18.58	356.32
	19.625	954.114	18.6	356.32
	19.647	967.781	18.62	356.32
	19.668	967.781	18.64	356.32
	19.69	963.448	18.66	356.32
	19.711	947.781	18.68	356.32
	19.733	950.781	18.7	356.32
	19.754	968.781	18.72	356.321
	19.776	978.114	18.74	356.321
	19.797	969.114	18.76	356.321
	19.819	965.114	18.78	356.321
	19.84	956.448	18.8	356.321
	19.862	963.781	18.82	356.321
	19.883	959.781	18.84	356.323
	19.905	968.114	18.86	356.327
	19.926	951.781	18.88	356.329
	19.948	960.114	18.9	356.332
	19.969	948.781	18.92	356.336
	19.991	959.448	18.94	356.34
	20.012	957.781	18.96	356.351
	20.034	953.114	18.98	356.391
	20.055	954.448	19	356.477
	20.077	951.114	19.02	356.488
	20.098	951.781	19.04	356.445
	20.12	957.114	19.06	356.438
	20.141	961.114	19.08	356.399
	20.163	956.448	19.1	356.376
	20.184	969.781	19.12	356.378
	20.206	957.448	19.14	356.389
	20.227	960.448	19.16	356.407
	20.249	953.448	19.18	356.437
	20.27	952.114	19.2	356.487
	20.292	955.114	19.22	356.587
	20.313	962.448	19.24	356.93
	20.335	955.781	19.26	358.391
	20.356	955.114	19.28	361.254
	20.378	957.448	19.3	361.154
	20.399	954.448	19.32	359.726
	20.421	964.448	19.34	359.423
	20.442	957.114	19.36	357.869
	20.464	952.781	19.38	356.891
	20.485	959.114	19.4	356.612
	20.507	964.114	19.42	356.516
	20.528	959.448	19.44	356.476
	20.55	960.114	19.46	356.459
	20.571	957.781	19.48	356.454
	20.593	963.448	19.5	356.458
	20.614	959.781	19.52	356.47
	20.636	955.781	19.54	356.493
	20.657	970.114	19.56	356.531
	20.679	957.114	19.58	356.593
	20.7	979.114	19.6	356.7
	20.722	962.114	19.62	356.911
	20.743	962.781	19.64	357.577
	20.765	953.114	19.66	360.493
	20.786	964.448	19.68	366.907
	20.808	967.114	19.7	367.623
	20.829	978.781	19.72	363.854
	20.851	953.114	19.74	363.36
	20.872	961.448	19.76	360.182
	20.894	965.114	19.78	357.639
	20.916	951.448	19.8	356.888
	20.937	966.781	19.82	356.688
	20.959	956.781	19.84	356.599
	20.98	947.781	19.86	356.55
	21.002	963.781	19.88	356.526
	21.023	959.114	19.9	356.519
	21.045	976.448	19.92	356.529
	21.066	961.448	19.94	356.559
	21.088	959.448	19.96	356.624
	21.109	965.448	19.98	356.771
	21.131	974.448	20	357.33
	21.152	968.781	20.02	359.634
	21.174	964.781	20.04	363.628
	21.195	959.114	20.06	362.818
	21.217	971.781	20.08	360.848
	21.238	966.114	20.1	360.55
	21.26	951.781	20.12	358.418
	21.281	972.448	20.14	357.018
	21.303	967.781	20.16	356.632
	21.324	962.781	20.18	356.516
	21.346	963.781	20.2	356.457
	21.367	957.114	20.22	356.423
	21.389	977.781	20.24	356.4
	21.41	971.114	20.26	356.384
	21.432	949.448	20.28	356.372
	21.453	978.781	20.3	356.364
	21.475	961.114	20.32	356.357
	21.496	975.114	20.34	356.352
	21.518	971.448	20.36	356.348
	21.539	952.448	20.38	356.344
	21.561	969.448	20.4	356.341
	21.582	967.114	20.42	356.339
	21.604	973.448	20.44	356.337
	21.625	970.448	20.46	356.335
	21.647	970.114	20.48	356.331
	21.668	974.448	20.5	356.326
	21.69	979.448	20.52	356.324
	21.711	968.448	20.54	356.322
	21.733	964.114	20.56	356.32
	21.754	969.781	20.58	356.32
	21.776	974.114	20.6	356.32
	21.797	974.114	20.62	356.322
	21.819	969.781	20.64	356.323
	21.84	973.448	20.66	356.324
	21.862	975.114	20.68	356.325
	21.883	955.781	20.7	356.326
	21.905	959.781	20.72	356.327
	21.926	966.448	20.74	356.327
	21.948	964.448	20.76	356.328
	21.969	962.448	20.78	356.33
	21.991	968.448	20.8	356.331
	22.012	968.448	20.82	356.333
	22.034	969.448	20.84	356.335
	22.055	968.114	20.86	356.338
	22.077	970.114	20.88	356.342
	22.098	982.114	20.9	356.348
	22.12	965.448	20.92	356.356
	22.141	963.781	20.94	356.369
	22.163	973.114	20.96	356.388
	22.184	970.781	20.98	356.422
	22.206	979.781	21	356.509
	22.227	976.448	21.02	356.892
	22.249	975.448	21.04	358.054
	22.27	979.448	21.06	358.92
	22.292	990.448	21.08	358.025
	22.313	982.448	21.1	357.776
	22.335	977.781	21.12	357.539
	22.356	967.448	21.14	356.822
	22.378	982.448	21.16	356.49
	22.399	978.114	21.18	356.407
	22.421	972.114	21.2	356.378
	22.443	967.781	21.22	356.362
	22.464	967.448	21.24	356.352
	22.486	973.448	21.26	356.345
	22.507	977.114	21.28	356.34
	22.529	981.114	21.3	356.337
	22.55	990.448	21.32	356.334
	22.572	971.781	21.34	356.332
	22.593	965.781	21.36	356.33
	22.615	974.448	21.38	356.329
	22.636	985.114	21.4	356.328
	22.658	984.781	21.42	356.327
	22.679	990.781	21.44	356.326
	22.701	978.114	21.46	356.326
	22.722	981.114	21.48	356.325
	22.744	972.114	21.5	356.323
	22.765	978.781	21.52	356.322
	22.787	982.781	21.54	356.321
	22.808	993.448	21.56	356.32
	22.83	978.781	21.58	356.32
	22.851	972.114	21.6	356.321
	22.873	1006.45	21.62	356.321
	22.894	996.781	21.64	356.321
	22.916	989.448	21.66	356.322
	22.937	991.448	21.68	356.322
	22.959	997.781	21.7	356.323
	22.98	997.781	21.72	356.324
	23.002	988.781	21.74	356.326
	23.023	1001.45	21.76	356.333
	23.045	986.448	21.78	356.346
	23.066	987.114	21.8	356.345
	23.088	990.781	21.82	356.34
	23.109	977.781	21.84	356.343
	23.131	989.114	21.86	356.34
	23.152	990.781	21.88	356.338
	23.174	983.781	21.9	356.34
	23.195	976.448	21.92	356.344
	23.217	988.781	21.94	356.353
	23.238	981.781	21.96	356.37
	23.26	977.781	21.98	356.394
	23.281	971.448	22	356.481
	23.303	992.448	22.02	356.795
	23.324	975.781	22.04	357.244
	23.346	971.781	22.06	357.067
	23.367	980.114	22.08	356.85
	23.389	982.781	22.1	356.893
	23.41	971.781	22.12	356.697
	23.432	973.781	22.14	356.546
	23.453	978.448	22.16	356.566
	23.475	971.448	22.18	356.854
	23.496	967.114	22.2	357.877
	23.518	966.448	22.22	359.046
	23.539	971.114	22.24	358.298
	23.561	964.448	22.26	357.81
	23.582	970.448	22.28	357.906
	23.604	960.448	22.3	357.288
	23.625	971.114	22.32	356.92
	23.647	955.448	22.34	357.153
	23.668	960.781	22.36	358.753
	23.69	969.448	22.38	362.706
	23.711	979.114	22.4	363.848
	23.733	964.781	22.42	360.836
	23.754	960.781	22.44	360.646
	23.776	969.448	22.46	359.916
	23.797	971.781	22.48	357.781
	23.819	962.448	22.5	356.829
	23.84	967.114	22.52	356.59
	23.862	981.114	22.54	356.509
	23.883	972.781	22.56	356.463
	23.905	966.781	22.58	356.434
	23.926	967.114	22.6	356.416
	23.948	966.448	22.62	356.404
	23.97	961.114	22.64	356.394
	23.991	960.448	22.66	356.387
	24.013	960.114	22.68	356.382
	24.034	975.448	22.7	356.38
	24.056	971.114	22.72	356.379
	24.077	968.781	22.74	356.38
	24.099	952.781	22.76	356.384
	24.12	953.114	22.78	356.39
	24.142	978.114	22.8	356.401
	24.163	965.114	22.82	356.419
	24.185	957.114	22.84	356.442
	24.206	971.114	22.86	356.468
	24.228	964.448	22.88	356.516
	24.249	960.448	22.9	356.608
	24.271	964.781	22.92	356.852
	24.292	956.448	22.94	357.929
	24.314	965.114	22.96	361.101
	24.335	958.114	22.98	363.342
	24.357	955.114	23	360.715
	24.378	961.448	23.02	359.892
	24.4	952.781	23.04	359.982
	24.421	961.781	23.06	358.098
	24.443	959.114	23.08	356.912
	24.464	949.448	23.1	356.587
	24.486	964.114	23.12	356.491
	24.507	957.781	23.14	356.442
	24.529	964.781	23.16	356.412
	24.55	952.781	23.18	356.392
	24.572	942.448	23.2	356.378
	24.593	960.781	23.22	356.368
	24.615	962.448	23.24	356.36
	24.636	955.114	23.26	356.354
	24.658	958.114	23.28	356.349
	24.679	959.114	23.3	356.346
	24.701	963.781	23.32	356.342
	24.722	957.448	23.34	356.34
	24.744	953.448	23.36	356.338
	24.765	964.448	23.38	356.336
	24.787	967.114	23.4	356.336
	24.808	956.781	23.42	356.333
	24.83	956.448	23.44	356.328
	24.851	951.781	23.46	356.328
	24.873	957.448	23.48	356.327
	24.894	945.114	23.5	356.325
	24.916	958.114	23.52	356.326
	24.937	958.448	23.54	356.327
	24.959	939.114	23.56	356.328
	24.98	954.448	23.58	356.329
	25.002	959.114	23.6	356.331
	25.023	973.781	23.62	356.334
	25.045	940.781	23.64	356.342
	25.066	964.781	23.66	356.368
	25.088	945.114	23.68	356.418
	25.109	974.448	23.7	356.422
	25.131	960.781	23.72	356.395
	25.152	964.114	23.74	356.408
	25.174	956.114	23.76	356.419
	25.195	960.114	23.78	356.436
	25.217	943.781	23.8	356.591
	25.238	960.448	23.82	357.185
	25.26	969.448	23.84	357.978
	25.281	953.114	23.86	357.57
	25.303	953.781	23.88	357.112
	25.324	959.114	23.9	357.241
	25.346	951.781	23.92	356.944
	25.367	955.448	23.94	356.547
	25.389	957.448	23.96	356.405
	25.41	950.781	23.98	356.369
	25.432	957.448	24	356.355
	25.454	945.448	24.02	356.346
	25.475	950.448	24.04	356.341
	25.497	956.781	24.06	356.337
	25.518	939.114	24.08	356.334
	25.54	950.448	24.1	356.333
	25.561	943.448	24.12	356.332
	25.583	942.114	24.14	356.331
	25.604	951.114	24.16	356.331
	25.626	950.781	24.18	356.333
	25.647	945.448	24.2	356.335
	25.669	965.114	24.22	356.344
	25.69	951.114	24.24	356.383
	25.712	946.114	24.26	356.497
	25.733	951.448	24.28	356.579
	25.755	948.114	24.3	356.479
	25.776	940.781	24.32	356.441
	25.798	933.114	24.34	356.46
	25.819	943.448	24.36	356.399
	25.841	948.448	24.38	356.347
	25.862	941.781	24.4	356.332
	25.884	941.448	24.42	356.328
	25.905	943.448	24.44	356.326
	25.927	936.781	24.46	356.325
	25.948	942.781	24.48	356.325
	25.97	939.114	24.5	356.325
	25.991	944.448	24.52	356.326
	26.013	936.448	24.54	356.327
	26.034	940.114	24.56	356.33
	26.056	944.781	24.58	356.343
	26.077	940.781	24.6	356.393
	26.099	941.448	24.62	356.481
	26.12	946.114	24.64	356.467
	26.142	936.448	24.66	356.404
	26.163	936.781	24.68	356.412
	26.185	944.781	24.7	356.403
	26.206	941.114	24.72	356.357
	26.228	942.114	24.74	356.336
	26.249	947.114	24.76	356.331
	26.271	943.114	24.78	356.33
	26.292	934.448	24.8	356.33
	26.314	938.448	24.82	356.331
	26.335	932.448	24.84	356.332
	26.357	936.781	24.86	356.334
	26.378	932.448	24.88	356.337
	26.4	932.781	24.9	356.341
	26.421	928.781	24.92	356.347
	26.443	939.114	24.94	356.357
	26.464	936.448	24.96	356.375
	26.486	943.781	24.98	356.422
	26.507	942.781	25	356.622
	26.529	953.114	25.02	357.209
	26.55	944.448	25.04	357.659
	26.572	941.448	25.06	357.15
	26.593	942.781	25.08	356.916
	26.615	931.781	25.1	357.052
	26.636	927.448	25.12	356.782
	26.658	933.114	25.14	356.493
	26.679	944.448	25.16	356.404
	26.701	935.781	25.18	356.417
	26.722	944.448	25.2	356.537
	26.744	939.781	25.22	356.683
	26.765	928.448	25.24	356.579
	26.787	924.114	25.26	356.482
	26.808	927.448	25.28	356.514
	26.83	941.114	25.3	356.468
	26.851	928.448	25.32	356.38
	26.873	941.448	25.34	356.345
	26.894	932.781	25.36	356.336
	26.916	934.781	25.38	356.332
	26.937	929.448	25.4	356.329
	26.959	945.448	25.42	356.328
	26.981	929.114	25.44	356.326
	27.002	946.114	25.46	356.325
	27.024	945.448	25.48	356.324
	27.045	929.781	25.5	356.323
	27.067	925.781	25.52	356.324
	27.088	930.781	25.54	356.324
	27.11	934.781	25.56	356.323
	27.131	932.448	25.58	356.324
	27.153	939.448	25.6	356.324
	27.174	935.781	25.62	356.324
	27.196	938.781	25.64	356.325
	27.217	935.781	25.66	356.325
	27.239	924.781	25.68	356.325
	27.26	936.448	25.7	356.326
	27.282	921.114	25.72	356.327
	27.303	942.114	25.74	356.328
	27.325	937.448	25.76	356.329
	27.346	932.114	25.78	356.331
	27.368	929.781	25.8	356.334
	27.389	935.114	25.82	356.337
	27.411	934.448	25.84	356.342
	27.432	928.448	25.86	356.351
	27.454	933.781	25.88	356.364
	27.475	926.114	25.9	356.393
	27.497	929.114	25.92	356.496
	27.518	918.114	25.94	356.898
	27.54	931.781	25.96	357.583
	27.561	927.448	25.98	357.441
	27.583	921.114	26	356.922
	27.604	931.114	26.02	356.972
	27.626	918.448	26.04	356.99
	27.647	922.448	26.06	356.632
	27.669	917.448	26.08	356.426
	27.69	927.114	26.1	356.37
	27.712	915.448	26.12	356.353
	27.733	937.448	26.14	356.344
	27.755	934.114	26.16	356.339
	27.776	929.781	26.18	356.335
	27.798	922.114	26.2	356.333
	27.819	938.781	26.22	356.332
	27.841	922.114	26.24	356.331
	27.862	925.781	26.26	356.33
	27.884	929.114	26.28	356.33
	27.905	926.448	26.3	356.331
	27.927	939.448	26.32	356.333
	27.948	924.448	26.34	356.337
	27.97	929.114	26.36	356.35
	27.991	927.448	26.38	356.396
	28.013	942.781	26.4	356.488
	28.034	937.448	26.42	356.553
	28.056	920.114	26.44	356.602
	28.077	932.114	26.46	356.546
	28.099	930.114	26.48	356.48
	28.12	922.781	26.5	356.466
	28.142	925.448	26.52	356.434
	28.163	928.781	26.54	356.369
	28.185	912.781	26.56	356.339
	28.206	933.114	26.58	356.33
	28.228	920.781	26.6	356.328
	28.249	933.448	26.62	356.328
	28.271	916.448	26.64	356.328
	28.292	912.448	26.66	356.328
	28.314	922.448	26.68	356.328
	28.335	923.781	26.7	356.329
	28.357	919.448	26.72	356.33
	28.378	919.114	26.74	356.33
	28.4	932.781	26.76	356.331
	28.421	915.114	26.78	356.333
	28.443	930.114	26.8	356.334
	28.464	927.114	26.82	356.337
	28.486	922.448	26.84	356.339
	28.508	924.448	26.86	356.343
	28.529	913.781	26.88	356.349
	28.551	913.448	26.9	356.36
	28.572	919.448	26.92	356.384
	28.594	922.114	26.94	356.423
	28.615	928.114	26.96	356.474
	28.637	910.448	26.98	356.616
	28.658	900.448	27	356.767
	28.68	923.781	27.02	356.762
	28.701	917.781	27.04	357.158
	28.723	911.114	27.06	358.423
	28.744	908.448	27.08	359.025
	28.766	918.448	27.1	357.838
	28.787	923.448	27.12	357.379
	28.809	918.114	27.14	357.739
	28.83	919.781	27.16	357.35
	28.852	915.114	27.18	356.727
	28.873	917.781	27.2	356.494
	28.895	919.781	27.22	356.443
	28.916	923.448	27.24	356.429
	28.938	918.448	27.26	356.432
	28.959	909.114	27.28	356.453
	28.981	912.114	27.3	356.523
	29.002	916.114	27.32	356.833
	29.024	920.781	27.34	357.648
	29.045	912.448	27.36	358.109
	29.067	908.781	27.38	357.377
	29.088	922.448	27.4	357.066
	29.11	913.448	27.42	357.326
	29.131	914.448	27.44	357.121
	29.153	909.114	27.46	356.711
	29.174	897.448	27.48	356.567
	29.196	912.781	27.5	356.573
	29.217	910.448	27.52	356.644
	29.239	927.114	27.54	356.86
	29.26	921.114	27.56	357.755
	29.282	911.114	27.58	360.096
	29.303	917.448	27.6	361.639
	29.325	898.781	27.62	360.531
	29.346	914.114	27.64	361.876
	29.368	921.114	27.66	363.46
	29.389	918.781	27.68	360.856
	29.411	916.114	27.7	358.949
	29.432	911.448	27.72	359.126
	29.454	917.781	27.74	358.307
	29.475	901.781	27.76	357.124
	29.497	924.114	27.78	356.654
	29.518	905.781	27.8	356.523
	29.54	913.781	27.82	356.467
	29.561	917.781	27.84	356.434
	29.583	908.781	27.86	356.413
	29.604	920.114	27.88	356.399
	29.626	910.114	27.9	356.385
	29.647	916.448	27.92	356.375
	29.669	910.114	27.94	356.37
	29.69	918.448	27.96	356.365
	29.712	909.448	27.98	356.36
	29.733	913.114	28	356.357
	29.755	913.781	28.02	356.356
	29.776	905.114	28.04	356.357
	29.798	897.448	28.06	356.357
	29.819	910.114	28.08	356.361
	29.841	902.781	28.1	356.378
	29.862	906.448	28.12	356.444
	29.884	907.781	28.14	356.688
	29.905	917.114	28.16	357.041
	29.927	903.114	28.18	356.896
	29.948	913.448	28.2	356.614
	29.97	909.114	28.22	356.645
	29.991	909.114	28.24	356.71
	30.013	917.114	28.26	356.534
	30.035	908.448	28.28	356.403
	30.056	918.114	28.3	356.367
	30.078	896.781	28.32	356.365
	30.099	915.781	28.34	356.395
	30.121	919.781	28.36	356.51
	30.142	895.114	28.38	356.663
	30.164	905.781	28.4	356.589
	30.185	906.448	28.42	356.469
	30.207	902.781	28.44	356.491
	30.228	905.448	28.46	356.53
	30.25	902.781	28.48	356.491
	30.271	913.114	28.5	356.578
	30.293	911.448	28.52	356.774
	30.314	893.781	28.54	356.694
	30.336	920.448	28.56	356.523
	30.357	902.448	28.58	356.538
	30.379	914.781	28.6	356.592
	30.4	910.781	28.62	356.5
	30.422	907.448	28.64	356.431
	30.443	910.114	28.66	356.434
	30.465	908.781	28.68	356.505
	30.486	910.781	28.7	356.825
	30.508	902.781	28.72	357.777
	30.529	915.448	28.74	358.636
	30.551	915.781	28.76	357.813
	30.572	907.781	28.78	357.141
	30.594	891.781	28.8	357.396
	30.615	915.114	28.82	357.454
	30.637	913.448	28.84	356.863
	30.658	909.448	28.86	356.508
	30.68	916.781	28.88	356.409
	30.701	906.114	28.9	356.38
	30.723	916.114	28.92	356.366
	30.744	908.448	28.94	356.359
	30.766	910.781	28.96	356.358
	30.787	902.114	28.98	356.374
	30.809	918.448	29	356.436
	30.83	913.781	29.02	356.509
	30.852	913.781	29.04	356.46
	30.873	916.781	29.06	356.409
	30.895	907.114	29.08	356.458
	30.916	907.448	29.1	356.531
	30.938	917.448	29.12	356.475
	30.959	911.114	29.14	356.392
	30.981	906.781	29.16	356.38
	31.002	917.114	29.18	356.395
	31.024	920.448	29.2	356.369
	31.045	906.114	29.22	356.34
	31.067	904.781	29.24	356.33
	31.088	905.448	29.26	356.327
	31.11	906.781	29.28	356.327
	31.131	912.114	29.3	356.332
	31.153	898.781	29.32	356.342
	31.174	891.114	29.34	356.339
	31.196	905.781	29.36	356.33
	31.217	908.448	29.38	356.33
	31.239	905.114	29.4	356.333
	31.26	897.114	29.42	356.329
	31.282	903.781	29.44	356.324
	31.303	904.114	29.46	356.323
	31.325	906.781	29.48	356.322
	31.346	905.114	29.5	356.322
	31.368	911.114	29.52	356.322
	31.389	891.114	29.54	356.322
	31.411	897.114	29.56	356.323
	31.432	900.781	29.58	356.323
	31.454	912.114	29.6	356.323
	31.475	908.781	29.62	356.325
	31.497	889.448	29.64	356.328
	31.519	892.448	29.66	356.329
	31.54	898.114	29.68	356.327
	31.562	908.114	29.7	356.328
	31.583	902.781	29.72	356.331
	31.605	907.781	29.74	356.332
	31.626	895.781	29.76	356.336
	31.648	894.448	29.78	356.347
	31.669	900.448	29.8	356.37
	31.691	910.448	29.82	356.398
	31.712	896.448	29.84	356.492
	31.734	901.781	29.86	356.75
	31.755	898.781	29.88	356.9
	31.777	892.114	29.9	356.658
	31.798	897.114	29.92	356.516
	31.82	903.448	29.94	356.59
	31.841	899.114	29.96	356.6
	31.863	900.114	29.98	356.454
	31.884	907.448	30	356.366
	31.906	891.781	30.02	356.341
	31.927	903.781	30.04	356.334
	31.949	896.114	30.06	356.33
	31.97	902.781	30.08	356.328
	31.992	891.448	30.1	356.326
	32.013	897.781	30.12	356.325
	32.035	905.114	30.14	356.324
	32.056	897.448	30.16	356.323
	32.078	904.448	30.18	356.323
	32.099	898.114	30.2	356.323
	32.121	893.448	30.22	356.322
	32.142	891.448	30.24	356.322
	32.164	895.781	30.26	356.322
	32.185	892.114	30.28	356.322
	32.207	905.448	30.3	356.321
	32.228	898.114	30.32	356.322
	32.25	900.448	30.34	356.324
	32.271	895.781	30.36	356.325
	32.293	898.448	30.38	356.325
	32.314	897.781	30.4	356.326
	32.336	890.448	30.42	356.328
	32.357	889.448	30.44	356.331
	32.379	899.448	30.46	356.335
	32.4	910.114	30.48	356.336
	32.422	896.781	30.5	356.334
	32.443	896.114	30.52	356.335
	32.465	905.114	30.54	356.338
	32.486	888.448	30.56	356.34
	32.508	889.448	30.58	356.341
	32.529	892.448	30.6	356.345
	32.551	891.781	30.62	356.35
	32.572	890.448	30.64	356.357
	32.594	892.781	30.66	356.367
	32.615	896.448	30.68	356.382
	32.637	893.781	30.7	356.405
	32.658	893.448	30.72	356.446
	32.68	890.781	30.74	356.554
	32.701	899.448	30.76	356.989
	32.723	898.781	30.78	358.265
	32.744	898.114	30.8	359.504
	32.766	894.114	30.82	358.457
	32.787	903.114	30.84	357.375
	32.809	894.448	30.86	357.575
	32.83	890.781	30.88	358.011
	32.852	893.114	30.9	357.366
	32.873	896.114	30.92	356.735
	32.895	898.114	30.94	356.511
	32.916	893.114	30.96	356.442
	32.938	879.114	30.98	356.418
	32.959	886.781	31	356.414
	32.981	898.114	31.02	356.407
	33.002	896.781	31.04	356.4
	33.024	887.448	31.06	356.403
	33.046	896.114	31.08	356.413
	33.067	886.781	31.1	356.432
	33.089	906.448	31.12	356.464
	33.11	895.448	31.14	356.52
	33.132	886.114	31.16	356.655
	33.153	893.448	31.18	357.185
	33.175	888.114	31.2	358.918
	33.196	896.114	31.22	361.143
	33.218	894.114	31.24	360.046
	33.239	900.448	31.26	358.087
	33.261	896.448	31.28	358.06
	33.282	892.448	31.3	358.946
	33.304	886.114	31.32	358.356
	33.325	883.448	31.34	357.533
	33.347	905.114	31.36	357.455
	33.368	886.114	31.38	357.115
	33.39	889.781	31.4	356.726
	33.411	888.114	31.42	356.707
	33.433	896.781	31.44	356.855
	33.454	892.114	31.46	356.741
	33.476	902.114	31.48	356.547
	33.497	894.781	31.5	356.438
	33.519	889.781	31.52	356.397
	33.54	905.448	31.54	356.392
	33.562	882.448	31.56	356.392
	33.583	882.448	31.58	356.376
	33.605	892.448	31.6	356.363
	33.626	891.114	31.62	356.358
	33.648	898.781	31.64	356.356
	33.669	887.114	31.66	356.356
	33.691	885.114	31.68	356.358
	33.712	886.781	31.7	356.358
	33.734	888.114	31.72	356.36
	33.755	900.114	31.74	356.366
	33.777	892.448	31.76	356.376
	33.798	895.114	31.78	356.391
	33.82	903.114	31.8	356.417
	33.841	904.781	31.82	356.459
	33.863	889.448	31.84	356.554
	33.884	894.781	31.86	356.943
	33.906	891.114	31.88	358.082
	33.927	886.448	31.9	359.227
	33.949	896.448	31.92	358.407
	33.97	878.448	31.94	357.544
	33.992	887.448	31.96	357.97
	34.013	900.114	31.98	358.869
	34.035	886.448	32	358.168
	34.056	886.114	32.02	357.14
	34.078	896.114	32.04	356.858
	34.099	897.781	32.06	356.959
	34.121	890.448	32.08	356.804
	34.142	894.781	32.1	356.544
	34.164	895.448	32.12	356.435
	34.185	894.781	32.14	356.427
	34.207	887.448	32.16	356.483
	34.228	898.781	32.18	356.528
	34.25	886.114	32.2	356.462
	34.271	892.448	32.22	356.409
	34.293	883.448	32.24	356.422
	34.314	885.781	32.26	356.454
	34.336	886.781	32.28	356.448
	34.357	883.114	32.3	356.468
	34.379	880.448	32.32	356.51
	34.4	878.448	32.34	356.591
	34.422	883.448	32.36	356.979
	34.443	895.448	32.38	357.587
	34.465	894.448	32.4	357.405
	34.486	891.448	32.42	356.834
	34.508	886.781	32.44	356.724
	34.529	882.781	32.46	356.956
	34.551	887.448	32.48	356.898
	34.573	893.448	32.5	356.579
	34.594	894.448	32.52	356.413
	34.616	894.781	32.54	356.367
	34.637	885.448	32.56	356.352
	34.659	898.114	32.58	356.345
	34.68	888.448	32.6	356.34
	34.702	900.114	32.62	356.338
	34.723	883.781	32.64	356.337
	34.745	889.781	32.66	356.337
	34.766	890.781	32.68	356.341
	34.788	887.781	32.7	356.358
	34.809	885.448	32.72	356.421
	34.831	890.781	32.74	356.534
	34.852	886.448	32.76	356.531
	34.874	890.448	32.78	356.425
	34.895	893.448	32.8	356.39
	34.917	888.781	32.82	356.429
	34.938	884.114	32.84	356.44
	34.96	893.781	32.86	356.384
	34.981	899.114	32.88	356.349
	35.003	891.448	32.9	356.353
	35.024	892.781	32.92	356.391
	35.046	894.114	32.94	356.421
	35.067	888.781	32.96	356.384
	35.089	889.114	32.98	356.351
	35.11	891.114	33	356.355
	35.132	889.781	33.02	356.372
	35.153	894.114	33.04	356.358
	35.175	891.114	33.06	356.336
	35.196	888.781	33.08	356.326
	35.218	890.781	33.1	356.324
	35.239	890.114	33.12	356.323
	35.261	888.114	33.14	356.322
	35.282	885.781	33.16	356.322
	35.304	885.114	33.18	356.322
	35.325	896.448	33.2	356.321
	35.347	895.448	33.22	356.321
	35.368	901.781	33.24	356.321
	35.39	882.114	33.26	356.321
	35.411	889.781	33.28	356.321
	35.433	888.448	33.3	356.321
	35.454	883.114	33.32	356.321
	35.476	893.114	33.34	356.321
	35.497	883.114	33.36	356.321
	35.519	884.114	33.38	356.322
	35.54	889.114	33.4	356.323
	35.562	886.114	33.42	356.326
	35.583	889.448	33.44	356.335
	35.605	878.114	33.46	356.343
	35.626	887.781	33.48	356.335
	35.648	885.114	33.5	356.328
	35.669	879.114	33.52	356.329
	35.691	885.781	33.54	356.333
	35.712	887.114	33.56	356.332
	35.734	889.448	33.58	356.331
	35.755	897.114	33.6	356.333
	35.777	894.781	33.62	356.333
	35.798	876.781	33.64	356.34
	35.82	886.781	33.66	356.365
	35.841	892.114	33.68	356.395
	35.863	888.781	33.7	356.397
	35.884	882.114	33.72	356.372
	35.906	889.448	33.74	356.366
	35.927	885.781	33.76	356.398
	35.949	887.781	33.78	356.422
	35.97	896.114	33.8	356.388
	35.992	891.781	33.82	356.351
	36.013	894.114	33.84	356.345
	36.035	888.448	33.86	356.356
	36.056	897.781	33.88	356.349
	36.078	888.114	33.9	356.334
	36.1	889.114	33.92	356.328
	36.121	888.448	33.94	356.326
	36.143	883.448	33.96	356.327
	36.164	889.448	33.98	356.332
	36.186	889.448	34	356.349
	36.207	882.781	34.02	356.384
	36.229	894.114	34.04	356.394
	36.25	887.448	34.06	356.373
	36.272	890.448	34.08	356.391
	36.293	883.114	34.1	356.444
	36.315	884.781	34.12	356.435
	36.336	883.114	34.14	356.379
	36.358	894.448	34.16	356.357
	36.379	889.114	34.18	356.37
	36.401	881.114	34.2	356.371
	36.422	886.781	34.22	356.346
	36.444	881.781	34.24	356.331
	36.465	890.114	34.26	356.326
	36.487	895.781	34.28	356.324
	36.508	883.781	34.3	356.324
	36.53	885.114	34.32	356.324
	36.551	878.448	34.34	356.324
	36.573	892.114	34.36	356.324
	36.594	892.448	34.38	356.324
	36.616	884.114	34.4	356.325
	36.637	893.114	34.42	356.326
	36.659	884.781	34.44	356.327
	36.68	887.114	34.46	356.33
	36.702	882.114	34.48	356.336
	36.723	893.114	34.5	356.357
	36.745	891.448	34.52	356.432
	36.766	895.448	34.54	356.564
	36.788	895.114	34.56	356.567
	36.809	875.448	34.58	356.442
	36.831	882.114	34.6	356.389
	36.852	889.781	34.62	356.427
	36.874	883.114	34.64	356.464
	36.895	883.448	34.66	356.409
	36.917	887.448	34.68	356.354
	36.938	885.448	34.7	356.335
	36.96	886.448	34.72	356.331
	36.981	892.114	34.74	356.331
	37.003	880.114	34.76	356.337
	37.024	879.114	34.78	356.352
	37.046	878.114	34.8	356.36
	37.067	878.781	34.82	356.346
	37.089	891.114	34.84	356.336
	37.11	896.781	34.86	356.339
	37.132	887.114	34.88	356.346
	37.153	890.781	34.9	356.344
	37.175	879.448	34.92	356.338
	37.196	884.448	34.94	356.339
	37.218	889.781	34.96	356.349
	37.239	887.781	34.98	356.389
	37.261	883.114	35	356.483
	37.282	883.448	35.02	356.534
	37.304	888.781	35.04	356.452
	37.325	890.448	35.06	356.392
	37.347	889.448	35.08	356.405
	37.368	886.448	35.1	356.453
	37.39	886.781	35.12	356.449
	37.411	876.114	35.14	356.44
	37.433	884.114	35.16	356.565
	37.454	883.448	35.18	356.904
	37.476	882.448	35.2	357.106
	37.497	888.781	35.22	356.805
	37.519	894.448	35.24	356.589
	37.54	880.781	35.26	356.729
	37.562	882.448	35.28	357.173
	37.583	886.781	35.3	357.342
	37.605	890.448	35.32	356.915
	37.627	886.448	35.34	356.579
	37.648	886.781	35.36	356.552
	37.67	887.781	35.38	356.679
	37.691	890.114	35.4	356.659
	37.713	882.448	35.42	356.49
	37.734	888.114	35.44	356.394
	37.756	887.114	35.46	356.366
	37.777	883.781	35.48	356.357
	37.799	882.448	35.5	356.352
	37.82	880.448	35.52	356.351
	37.842	870.781	35.54	356.352
	37.863	882.114	35.56	356.355
	37.885	894.448	35.58	356.36
	37.906	893.781	35.6	356.369
	37.928	887.114	35.62	356.383
	37.949	886.781	35.64	356.41
	37.971	887.781	35.66	356.491
	37.992	891.114	35.68	356.768
	38.014	898.114	35.7	357.318
	38.035	878.448	35.72	357.603
	38.057	891.448	35.74	357.584
	38.078	889.448	35.76	357.953
	38.1	887.114	35.78	357.882
	38.121	887.781	35.8	357.459
	38.143	889.448	35.82	357.122
	38.164	890.114	35.84	357.067
	38.186	887.781	35.86	357.141
	38.207	885.448	35.88	356.833
	38.229	883.114	35.9	356.532
	38.25	888.114	35.92	356.412
	38.272	894.448	35.94	356.376
	38.293	892.114	35.96	356.36
	38.315	881.448	35.98	356.351
	38.336	895.781	36	356.345
	38.358	883.781	36.02	356.34
	38.379	888.114	36.04	356.337
	38.401	882.448	36.06	356.335
	38.422	890.448	36.08	356.333
	38.444	882.114	36.1	356.332
	38.465	886.448	36.12	356.331
	38.487	893.114	36.14	356.329
	38.508	890.114	36.16	356.329
	38.53	896.114	36.18	356.328
	38.551	881.114	36.2	356.328
	38.573	892.781	36.22	356.327
	38.594	894.448	36.24	356.327
	38.616	883.114	36.26	356.327
	38.637	878.781	36.28	356.327
	38.659	891.448	36.3	356.329
	38.68	881.781	36.32	356.334
	38.702	882.781	36.34	356.357
	38.723	886.114	36.36	356.423
	38.745	891.781	36.38	356.5
	38.766	887.781	36.4	356.458
	38.788	893.114	36.42	356.381
	38.809	886.114	36.44	356.363
	38.831	886.781	36.46	356.393
	38.852	882.114	36.48	356.414
	38.874	881.114	36.5	356.376
	38.895	882.781	36.52	356.341
	38.917	885.781	36.54	356.328
	38.938	893.781	36.56	356.325
	38.96	887.448	36.58	356.324
	38.981	889.781	36.6	356.323
	39.003	884.448	36.62	356.322
	39.024	889.114	36.64	356.322
	39.046	888.448	36.66	356.322
	39.067	883.114	36.68	356.321
	39.089	894.114	36.7	356.321
	39.111	891.114	36.72	356.321
	39.132	888.448	36.74	356.321
	39.154	890.448	36.76	356.321
	39.175	894.781	36.78	356.321
	39.197	885.781	36.8	356.321
	39.218	882.114	36.82	356.321
	39.24	877.114	36.84	356.322
	39.261	890.781	36.86	356.323
	39.283	892.448	36.88	356.326
	39.304	884.114	36.9	356.337
	39.326	895.448	36.92	356.348
	39.347	887.448	36.94	356.341
	39.369	885.448	36.96	356.33
	39.39	886.781	36.98	356.327
	39.412	882.781	37	356.332
	39.433	888.781	37.02	356.335
	39.455	887.448	37.04	356.33
	39.476	891.448	37.06	356.324
	39.498	884.781	37.08	356.322
	39.519	886.448	37.1	356.322
	39.541	891.448	37.12	356.322
	39.562	891.448	37.14	356.322
	39.584	881.448	37.16	356.322
	39.605	878.781	37.18	356.322
	39.627	886.448	37.2	356.323
	39.648	891.781	37.22	356.324
	39.67	880.448	37.24	356.326
	39.691	870.114	37.26	356.333
	39.713	881.448	37.28	356.351
	39.734	892.448	37.3	356.377
	39.756	889.448	37.32	356.378
	39.777	895.448	37.34	356.361
	39.799	884.114	37.36	356.37
	39.82	888.114	37.38	356.394
	39.842	886.448	37.4	356.389
	39.863	888.114	37.42	356.367
	39.885	888.781	37.44	356.358
	39.906	883.114	37.46	356.389
	39.928	893.448	37.48	356.468
	39.949	897.114	37.5	356.527
	39.971	892.448	37.52	356.46
	39.992	889.448	37.54	356.381
	40.014	891.114	37.56	356.365
			37.58	356.397
			37.6	356.42
			37.62	356.382
			37.64	356.345
			37.66	356.331
			37.68	356.328
			37.7	356.331
			37.72	356.339
			37.74	356.342
			37.76	356.333
			37.78	356.327
			37.8	356.327
			37.82	356.331
			37.84	356.331
			37.86	356.326
			37.88	356.323
			37.9	356.322
			37.92	356.321
			37.94	356.321
			37.96	356.321
			37.98	356.321
			38	356.321
			38.02	356.321
			38.04	356.321
			38.06	356.322
			38.08	356.322
			38.1	356.323
			38.12	356.326
			38.14	356.338
			38.16	356.367
			38.18	356.392
			38.2	356.37
			38.22	356.342
			38.24	356.336
			38.26	356.348
			38.28	356.359
			38.3	356.346
			38.32	356.331
			38.34	356.326
			38.36	356.325
			38.38	356.325
			38.4	356.325
			38.42	356.325
			38.44	356.326
			38.46	356.326
			38.48	356.327
			38.5	356.328
			38.52	356.33
			38.54	356.333
			38.56	356.34
			38.58	356.36
			38.6	356.39
			38.62	356.391
			38.64	356.369
			38.66	356.363
			38.68	356.38
			38.7	356.417
			38.72	356.493
			38.74	356.76
			38.76	357.315
			38.78	357.528
			38.8	357.011
			38.82	356.627
			38.84	356.624
			38.86	356.873
			38.88	356.969
			38.9	356.692
			38.92	356.471
			38.94	356.399
			38.96	356.391
			38.98	356.416
			39	356.488
			39.02	356.553
			39.04	356.5
			39.06	356.436
			39.08	356.421
			39.1	356.466
			39.12	356.565
			39.14	356.656
			39.16	356.65
			39.18	356.562
			39.2	356.604
			39.22	357.011
			39.24	357.954
			39.26	358.557
			39.28	357.782
			39.3	356.96
			39.32	356.795
			39.34	357.134
			39.36	357.442
			39.38	357.116
			39.4	356.728
			39.42	356.602
			39.44	356.548
			39.46	356.46
			39.48	356.404
			39.5	356.404
			39.52	356.428
			39.54	356.427
			39.56	356.392
			39.58	356.37
			39.6	356.386
			39.62	356.426
			39.64	356.421
			39.66	356.375
			39.68	356.35
			39.7	356.354
			39.72	356.374
			39.74	356.375
			39.76	356.352
			39.78	356.336
			39.8	356.331
			39.82	356.331
			39.84	356.335
			39.86	356.345
			39.88	356.361
			39.9	356.395
			39.92	356.426
			39.94	356.397
			39.96	356.363
			39.98	356.359
			40	356.381

## Sheet: Figure 2d
Figure 1d
	Time (min)	Absorbance at 416 nm	S.E.M.
	5	0.62465	0.01
	10	0.68693	0.008
	20	0.76363	0.006
	30	0.7689	0.01
	40	0.77523	0.0066

## Sheet: Figure 3a
Figure 2a
		AlPO4		Co-MMPG		Co-PMOF		gamma Al2O3		gibbsite		corundum
	Energy (eV)	Partial Fluorescence Yield (a.u.)	Energy (eV)	Partial Fluorescence Yield (a.u.)	Energy (eV)	Partial Fluorescence Yield (a.u.)	Energy (eV)	Partial Fluorescence Yield (a.u.)	Energy (eV)	Partial Fluorescence Yield (a.u.)
	1543.6	6.06206	1543.6	1.42046	1543.6	2.32881	1543.6	3.4395	1543.6	4.40736	1543.6	5.2722
	1543.7	6.06271	1543.7	1.41873	1543.7	2.3284	1553.1	3.43913	1555.7	4.40839	1553.1	5.27412
	1543.8	6.06408	1543.8	1.41699	1543.8	2.32194	1553.2	3.43976	1555.8	4.40805	1553.2	5.27408
	1543.9	6.06478	1543.9	1.41526	1543.9	2.3185	1553.3	3.44048	1555.9	4.40771	1553.3	5.27357
	1544	6.06352	1544	1.41353	1544	2.31881	1553.4	3.44042	1556	4.40826	1553.4	5.27531
	1544.1	6.06348	1544.1	1.41179	1544.1	2.32151	1553.5	3.44254	1556.1	4.40876	1553.5	5.27397
	1544.2	6.06186	1544.2	1.41006	1544.2	2.32341	1553.6	3.44185	1556.2	4.4086	1553.6	5.27357
	1544.3	6.06334	1544.3	1.40748	1544.3	2.32328	1553.7	3.44047	1556.3	4.40911	1553.7	5.27558
	1544.4	6.06268	1544.4	1.40649	1544.4	2.31707	1553.8	3.44251	1556.4	4.40929	1553.8	5.27506
	1544.5	6.06268	1544.5	1.40807	1544.5	2.31088	1553.9	3.44203	1556.5	4.40916	1553.9	5.27425
	1544.6	6.06141	1544.6	1.40255	1544.6	2.31194	1554	3.44195	1556.6	4.41011	1554	5.27505
	1544.7	6.0598	1544.7	1.40365	1544.7	2.31955	1554.1	3.44208	1556.7	4.41071	1554.1	5.2752
	1544.8	6.05904	1544.8	1.40157	1544.8	2.32002	1554.2	3.44157	1556.8	4.4109	1554.2	5.27533
	1544.9	6.05902	1544.9	1.39943	1544.9	2.31725	1554.3	3.4441	1556.9	4.41082	1554.3	5.27562
	1545	6.06066	1545	1.3975	1545	2.30718	1554.4	3.44369	1557	4.41119	1554.4	5.27711
	1545.1	6.06071	1545.1	1.39807	1545.1	2.30688	1554.5	3.44463	1557.1	4.4109	1554.5	5.27771
	1545.2	6.0587	1545.2	1.38897	1545.2	2.30838	1554.6	3.44458	1557.2	4.41132	1554.6	5.2784
	1545.3	6.05724	1545.3	1.38587	1545.3	2.3128	1554.7	3.44266	1557.3	4.41153	1554.7	5.27527
	1545.4	6.05724	1545.4	1.3857	1545.4	2.31293	1554.8	3.4429	1557.4	4.41151	1554.8	5.2775
	1545.5	6.05682	1545.5	1.38891	1545.5	2.30918	1554.9	3.44451	1557.5	4.41159	1554.9	5.27807
	1545.6	6.0563	1545.6	1.38907	1545.6	2.29993	1555	3.44532	1557.6	4.41256	1555	5.27688
	1545.7	6.05631	1545.7	1.38951	1545.7	2.3	1555.1	3.4471	1557.7	4.41251	1555.1	5.27867
	1545.8	6.05356	1545.8	1.3863	1545.8	2.30367	1555.2	3.44521	1557.8	4.41333	1555.2	5.27871
	1545.9	6.05021	1545.9	1.38619	1545.9	2.30613	1555.3	3.44701	1557.9	4.41428	1555.3	5.27854
	1546	6.0515	1546	1.38216	1546	2.3061	1555.4	3.44486	1558	4.41365	1555.4	5.27866
	1546.1	6.05181	1546.1	1.385	1546.1	2.30182	1555.5	3.44596	1558.1	4.4146	1555.5	5.2807
	1546.2	6.05194	1546.2	1.38636	1546.2	2.29903	1555.6	3.44682	1558.2	4.41547	1555.6	5.2813
	1546.3	6.05113	1546.3	1.38376	1546.3	2.2993	1555.7	3.44723	1558.3	4.41573	1555.7	5.2796
	1546.4	6.04994	1546.4	1.38196	1546.4	2.30102	1555.8	3.44882	1558.4	4.41509	1555.8	5.28116
	1546.5	6.04884	1546.5	1.38219	1546.5	2.30279	1555.9	3.44768	1558.5	4.41462	1555.9	5.27978
	1546.6	6.0494	1546.6	1.38514	1546.6	2.30255	1556	3.44826	1558.6	4.41647	1556	5.28201
	1546.7	6.05107	1546.7	1.38138	1546.7	2.2993	1556.1	3.44809	1558.7	4.41755	1556.1	5.28089
	1546.8	6.05153	1546.8	1.38332	1546.8	2.29594	1556.2	3.44886	1558.8	4.41945	1556.2	5.2821
	1546.9	6.0508	1546.9	1.38213	1546.9	2.29653	1556.3	3.44948	1558.9	4.42066	1556.3	5.28276
	1547	6.04971	1547	1.38224	1547	2.29981	1556.4	3.44905	1559	4.41858	1556.4	5.28154
	1547.1	6.05083	1547.1	1.3811	1547.1	2.30107	1556.5	3.44908	1559.1	4.42037	1556.5	5.28311
	1547.2	6.05117	1547.2	1.379	1547.2	2.29963	1556.6	3.44911	1559.2	4.42048	1556.6	5.2838
	1547.3	6.05152	1547.3	1.37996	1547.3	2.2943	1556.7	3.44976	1559.3	4.42008	1556.7	5.28409
	1547.4	6.0518	1547.4	1.38216	1547.4	2.29418	1556.8	3.4502	1559.4	4.42182	1556.8	5.283
	1547.5	6.05261	1547.5	1.37897	1547.5	2.29534	1556.9	3.45256	1559.5	4.4228	1556.9	5.28537
	1547.6	6.05292	1547.6	1.38204	1547.6	2.30047	1557	3.45253	1559.6	4.42217	1557	5.28556
	1547.7	6.0518	1547.7	1.3831	1547.7	2.30096	1557.1	3.4539	1559.7	4.42341	1557.1	5.28501
	1547.8	6.05093	1547.8	1.38135	1547.8	2.30096	1557.2	3.45149	1559.8	4.42098	1557.2	5.28626
	1547.9	6.05114	1547.9	1.3793	1547.9	2.29571	1557.3	3.452	1559.9	4.42362	1557.3	5.28621
	1548	6.05322	1548	1.37929	1548	2.2941	1557.4	3.45102	1560	4.42351	1557.4	5.28563
	1548.1	6.05246	1548.1	1.37942	1548.1	2.29474	1557.5	3.45298	1560.1	4.4256	1557.5	5.28708
	1548.2	6.05168	1548.2	1.38012	1548.2	2.29853	1557.6	3.45687	1560.2	4.42562	1557.6	5.28824
	1548.3	6.05032	1548.3	1.37717	1548.3	2.29779	1557.7	3.45592	1560.3	4.42821	1557.7	5.2892
	1548.4	6.05103	1548.4	1.38008	1548.4	2.29657	1557.8	3.45654	1560.4	4.42668	1557.8	5.28947
	1548.5	6.05085	1548.5	1.38223	1548.5	2.29327	1557.9	3.4555	1560.5	4.428	1557.9	5.2901
	1548.6	6.05078	1548.6	1.38354	1548.6	2.29384	1558	3.45665	1560.6	4.42974	1558	5.29125
	1548.7	6.05083	1548.7	1.37987	1548.7	2.29496	1558.1	3.45527	1560.7	4.43111	1558.1	5.29098
	1548.8	6.0501	1548.8	1.38155	1548.8	2.2992	1558.2	3.45889	1560.8	4.43283	1558.2	5.292
	1548.9	6.05042	1548.9	1.38161	1548.9	2.29891	1558.3	3.45895	1560.9	4.43249	1558.3	5.2899
	1549	6.05201	1549	1.38067	1549	2.29796	1558.4	3.45882	1561	4.43233	1558.4	5.29278
	1549.1	6.05244	1549.1	1.38049	1549.1	2.29504	1558.5	3.45868	1561.1	4.43341	1558.5	5.29246
	1549.2	6.05212	1549.2	1.37926	1549.2	2.29506	1558.6	3.45907	1561.2	4.43494	1558.6	5.29329
	1549.3	6.05223	1549.3	1.38004	1549.3	2.29559	1558.7	3.45956	1561.3	4.43726	1558.7	5.29357
	1549.4	6.0516	1549.4	1.38049	1549.4	2.30047	1558.8	3.4611	1561.4	4.43824	1558.8	5.29504
	1549.5	6.05149	1549.5	1.38052	1549.5	2.30118	1558.9	3.46147	1561.5	4.43864	1558.9	5.29575
	1549.6	6.04965	1549.6	1.38146	1549.6	2.30005	1559	3.4644	1561.6	4.44352	1559	5.29736
	1549.7	6.04997	1549.7	1.3793	1549.7	2.29899	1559.1	3.46267	1561.7	4.44252	1559.1	5.29711
	1549.8	6.04998	1549.8	1.383	1549.8	2.29926	1559.2	3.46407	1561.8	4.44299	1559.2	5.29659
	1549.9	6.0488	1549.9	1.37888	1549.9	2.29915	1559.3	3.46602	1561.9	4.44753	1559.3	5.29835
	1550	6.04838	1550	1.37872	1550	2.30019	1559.4	3.46506	1562	4.44917	1559.4	5.30033
	1550.1	6.0482	1550.1	1.37481	1550.1	2.30017	1559.5	3.46674	1562.1	4.44777	1559.5	5.30141
	1550.2	6.0481	1550.2	1.37327	1550.2	2.30077	1559.6	3.4671	1562.2	4.45495	1559.6	5.30256
	1550.3	6.04651	1550.3	1.37424	1550.3	2.29949	1559.7	3.46924	1562.3	4.45524	1559.7	5.3015
	1550.4	6.04637	1550.4	1.37419	1550.4	2.2995	1559.8	3.46944	1562.4	4.45519	1559.8	5.30179
	1550.5	6.04783	1550.5	1.37191	1550.5	2.2994	1559.9	3.47257	1562.5	4.46382	1559.9	5.30577
	1550.6	6.04756	1550.6	1.37263	1550.6	2.2964	1560	3.47219	1562.6	4.46492	1560	5.30525
	1550.7	6.04756	1550.7	1.37079	1550.7	2.29542	1560.1	3.47331	1562.7	4.46888	1560.1	5.30757
	1550.8	6.04801	1550.8	1.37173	1550.8	2.29677	1560.2	3.47711	1562.8	4.47929	1560.2	5.30794
	1550.9	6.04614	1550.9	1.37172	1550.9	2.29959	1560.3	3.47637	1562.9	4.48264	1560.3	5.30802
	1551	6.04529	1551	1.37209	1551	2.29983	1560.4	3.47827	1563	4.48787	1560.4	5.31079
	1551.1	6.04629	1551.1	1.37624	1551.1	2.29797	1560.5	3.47995	1563.1	4.50009	1560.5	5.31024
	1551.2	6.0466	1551.2	1.37821	1551.2	2.29398	1560.6	3.47928	1563.2	4.50761	1560.6	5.31119
	1551.3	6.04669	1551.3	1.3828	1551.3	2.2941	1560.7	3.48286	1563.3	4.51903	1560.7	5.31447
	1551.4	6.04649	1551.4	1.38176	1551.4	2.29616	1560.8	3.48453	1563.4	4.53004	1560.8	5.3159
	1551.5	6.04783	1551.5	1.38232	1551.5	2.29907	1560.9	3.4852	1563.5	4.54587	1560.9	5.31673
	1551.6	6.04796	1551.6	1.37899	1551.6	2.29936	1561	3.48666	1563.6	4.55477	1561	5.31736
	1551.7	6.04734	1551.7	1.37756	1551.7	2.2994	1561.1	3.48999	1563.7	4.56877	1561.1	5.31834
	1551.8	6.04927	1551.8	1.37821	1551.8	2.29538	1561.2	3.49273	1563.8	4.58418	1561.2	5.3214
	1551.9	6.04968	1551.9	1.38053	1551.9	2.29474	1561.3	3.49396	1563.9	4.60998	1561.3	5.32515
	1552	6.04856	1552	1.38132	1552	2.29536	1561.4	3.49878	1564	4.6222	1561.4	5.32629
	1552.1	6.04509	1552.1	1.38221	1552.1	2.2989	1561.5	3.50067	1564.1	4.64434	1561.5	5.32877
	1552.2	6.04545	1552.2	1.38457	1552.2	2.29936	1561.6	3.50144	1564.2	4.66077	1561.6	5.3299
	1552.3	6.04663	1552.3	1.38273	1552.3	2.29859	1561.7	3.50975	1564.3	4.67956	1561.7	5.33341
	1552.4	6.04956	1552.4	1.38457	1552.4	2.29338	1561.8	3.51324	1564.4	4.70065	1561.8	5.33739
	1552.5	6.04967	1552.5	1.38637	1552.5	2.29341	1561.9	3.51639	1564.5	4.73586	1561.9	5.33689
	1552.6	6.04771	1552.6	1.38977	1552.6	2.29451	1562	3.52324	1564.6	4.75436	1562	5.34006
	1552.7	6.04777	1552.7	1.38907	1552.7	2.30087	1562.1	3.52659	1564.7	4.78064	1562.1	5.3421
	1552.8	6.04745	1552.8	1.38766	1552.8	2.30162	1562.2	3.53365	1564.8	4.80203	1562.2	5.34782
	1552.9	6.05141	1552.9	1.38763	1552.9	2.3001	1562.3	3.54221	1564.9	4.81388	1562.3	5.35248
	1553	6.05203	1553	1.38864	1553	2.29408	1562.4	3.55088	1565	4.83786	1562.4	5.35427
	1553.1	6.0524	1553.1	1.38807	1553.1	2.2939	1562.5	3.56966	1565.1	4.86277	1562.5	5.35949
	1553.2	6.04868	1553.2	1.3861	1553.2	2.29638	1562.6	3.57509	1565.2	4.88713	1562.6	5.36413
	1553.3	6.04775	1553.3	1.3859	1553.3	2.29993	1562.7	3.58863	1565.3	4.9078	1562.7	5.36637
	1553.4	6.04856	1553.4	1.38219	1553.4	2.30008	1562.8	3.60982	1565.4	4.92656	1562.8	5.37322
	1553.5	6.05044	1553.5	1.37802	1553.5	2.29728	1562.9	3.61992	1565.5	4.94223	1562.9	5.37427
	1553.6	6.05142	1553.6	1.37886	1553.6	2.29464	1563	3.64334	1565.6	4.97279	1563	5.38062
	1553.7	6.05149	1553.7	1.37402	1553.7	2.29512	1563.1	3.66434	1565.7	4.98649	1563.1	5.38498
	1553.8	6.0521	1553.8	1.36792	1553.8	2.29789	1563.2	3.69161	1565.8	5.01666	1563.2	5.39608
	1553.9	6.05243	1553.9	1.36873	1553.9	2.30133	1563.3	3.70551	1565.9	5.03045	1563.3	5.4036
	1554	6.05242	1554	1.36713	1554	2.30131	1563.4	3.7302	1566	5.04824	1563.4	5.41275
	1554.1	6.05129	1554.1	1.36919	1554.1	2.29985	1563.5	3.74869	1566.1	5.07628	1563.5	5.41944
	1554.2	6.05001	1554.2	1.36966	1554.2	2.29426	1563.6	3.77388	1566.2	5.09222	1563.6	5.43125
	1554.3	6.04955	1554.3	1.37748	1554.3	2.29394	1563.7	3.80331	1566.3	5.12	1563.7	5.44589
	1554.4	6.05147	1554.4	1.38131	1554.4	2.29661	1563.8	3.84664	1566.4	5.14743	1563.8	5.46162
	1554.5	6.0503	1554.5	1.38063	1554.5	2.30084	1563.9	3.88209	1566.5	5.17903	1563.9	5.48019
	1554.6	6.0499	1554.6	1.37793	1554.6	2.30071	1564	3.92305	1566.6	5.20177	1564	5.50188
	1554.7	6.04971	1554.7	1.37431	1554.7	2.29604	1564.1	3.96346	1566.7	5.21442	1564.1	5.52042
	1554.8	6.04961	1554.8	1.37436	1554.8	2.29316	1564.2	4.00114	1566.8	5.24132	1564.2	5.53734
	1554.9	6.04997	1554.9	1.37306	1554.9	2.2937	1564.3	4.0413	1566.9	5.25025	1564.3	5.56806
	1555	6.04956	1555	1.37312	1555	2.29861	1564.4	4.10572	1567	5.25976	1564.4	5.60701
	1555.1	6.04904	1555.1	1.37386	1555.1	2.30329	1564.5	4.14122	1567.1	5.28102	1564.5	5.63855
	1555.2	6.04927	1555.2	1.37162	1555.2	2.30321	1564.6	4.18488	1567.2	5.28407	1564.6	5.65778
	1555.3	6.04991	1555.3	1.3726	1555.3	2.29784	1564.7	4.20148	1567.3	5.29491	1564.7	5.67047
	1555.4	6.05072	1555.4	1.37317	1555.4	2.29188	1564.8	4.21049	1567.4	5.29805	1564.8	5.679
	1555.5	6.05035	1555.5	1.3752	1555.5	2.29231	1564.9	4.23971	1567.5	5.2963	1564.9	5.69076
	1555.6	6.04526	1555.6	1.37394	1555.6	2.2958	1565	4.24754	1567.6	5.3002	1565	5.70167
	1555.7	6.04197	1555.7	1.3736	1555.7	2.30074	1565.1	4.26621	1567.7	5.29926	1565.1	5.71055
	1555.8	6.04332	1555.8	1.374	1555.8	2.30086	1565.2	4.26568	1567.8	5.29985	1565.2	5.73018
	1555.9	6.04825	1555.9	1.3765	1555.9	2.29583	1565.3	4.28176	1567.9	5.31125	1565.3	5.74845
	1556	6.04992	1556	1.37707	1556	2.29424	1565.4	4.28224	1568	5.32136	1565.4	5.77277
	1556.1	6.04985	1556.1	1.37738	1556.1	2.29481	1565.5	4.28547	1568.1	5.31476	1565.5	5.79711
	1556.2	6.04953	1556.2	1.38102	1556.2	2.29817	1565.6	4.28021	1568.2	5.32857	1565.6	5.82535
	1556.3	6.04824	1556.3	1.38437	1556.3	2.30059	1565.7	4.27463	1568.3	5.33381	1565.7	5.86612
	1556.4	6.04815	1556.4	1.38623	1556.4	2.30066	1565.8	4.28278	1568.4	5.33016	1565.8	5.90031
	1556.5	6.0502	1556.5	1.38651	1556.5	2.2976	1565.9	4.29406	1568.5	5.34338	1565.9	5.93817
	1556.6	6.0523	1556.6	1.38764	1556.6	2.294	1566	4.28907	1568.6	5.34808	1566	5.98271
	1556.7	6.05315	1556.7	1.38555	1556.7	2.29446	1566.1	4.29687	1568.7	5.35288	1566.1	6.0228
	1556.8	6.05368	1556.8	1.38233	1556.8	2.29835	1566.2	4.30096	1568.8	5.36089	1566.2	6.059
	1556.9	6.05318	1556.9	1.38247	1556.9	2.30057	1566.3	4.30992	1568.9	5.37627	1566.3	6.09262
	1557	6.05262	1557	1.38317	1557	2.29938	1566.4	4.32962	1569	5.36825	1566.4	6.13722
	1557.1	6.05224	1557.1	1.3826	1557.1	2.29396	1566.5	4.33724	1569.1	5.38532	1566.5	6.1656
	1557.2	6.05194	1557.2	1.38299	1557.2	2.29409	1566.6	4.35706	1569.2	5.38147	1566.6	6.19105
	1557.3	6.05264	1557.3	1.38588	1557.3	2.29518	1566.7	4.36001	1569.3	5.3838	1566.7	6.21344
	1557.4	6.05307	1557.4	1.39096	1557.4	2.30226	1566.8	4.37148	1569.4	5.39363	1566.8	6.22966
	1557.5	6.05338	1557.5	1.3884	1557.5	2.30661	1566.9	4.37988	1569.5	5.38801	1566.9	6.24654
	1557.6	6.05566	1557.6	1.38881	1557.6	2.30828	1567	4.38668	1569.6	5.39478	1567	6.25845
	1557.7	6.0573	1557.7	1.39132	1557.7	2.30581	1567.1	4.40802	1569.7	5.4026	1567.1	6.26388
	1557.8	6.05969	1557.8	1.39473	1557.8	2.30529	1567.2	4.4013	1569.8	5.4038	1567.2	6.27284
	1557.9	6.06066	1557.9	1.38879	1557.9	2.30789	1567.3	4.41296	1569.9	5.39434	1567.3	6.27651
	1558	6.06147	1558	1.38853	1558	2.31398	1567.4	4.40503	1570	5.39625	1567.4	6.28071
	1558.1	6.06461	1558.1	1.39206	1558.1	2.31873	1567.5	4.41096	1570.1	5.39842	1567.5	6.27127
	1558.2	6.06834	1558.2	1.39857	1558.2	2.32044	1567.6	4.40666	1570.2	5.40457	1567.6	6.2617
	1558.3	6.07127	1558.3	1.40108	1558.3	2.31703	1567.7	4.40149	1570.3	5.40111	1567.7	6.25163
	1558.4	6.07375	1558.4	1.40451	1558.4	2.31829	1567.8	4.39337	1570.4	5.40168	1567.8	6.23627
	1558.5	6.07415	1558.5	1.40662	1558.5	2.32106	1567.9	4.39721	1570.5	5.40311	1567.9	6.22243
	1558.6	6.07482	1558.6	1.40591	1558.6	2.32737	1568	4.3903	1570.6	5.40652	1568	6.21475
	1558.7	6.07579	1558.7	1.40722	1558.7	2.33045	1568.1	4.38534	1570.7	5.39741	1568.1	6.19835
	1558.8	6.07894	1558.8	1.40905	1558.8	2.33242	1568.2	4.39676	1570.8	5.40682	1568.2	6.19102
	1558.9	6.08244	1558.9	1.41284	1558.9	2.33096	1568.3	4.38024	1570.9	5.39411	1568.3	6.17814
	1559	6.08492	1559	1.41484	1559	2.33095	1568.4	4.37929	1571	5.39017	1568.4	6.17353
	1559.1	6.08714	1559.1	1.41735	1559.1	2.33335	1568.5	4.37585	1571.1	5.39089	1568.5	6.16601
	1559.2	6.0897	1559.2	1.42005	1559.2	2.33972	1568.6	4.37793	1571.2	5.3911	1568.6	6.16014
	1559.3	6.091	1559.3	1.42137	1559.3	2.34462	1568.7	4.38646	1571.3	5.38555	1568.7	6.16258
	1559.4	6.09326	1559.4	1.42142	1559.4	2.34691	1568.8	4.3815	1571.4	5.38073	1568.8	6.15974
	1559.5	6.09924	1559.5	1.42298	1559.5	2.34497	1568.9	4.37614	1571.5	5.3842	1568.9	6.15794
	1559.6	6.10167	1559.6	1.42518	1559.6	2.34678	1569	4.38726	1571.6	5.3637	1569	6.16183
	1559.7	6.10445	1559.7	1.42652	1559.7	2.34904	1569.1	4.38842	1571.7	5.36492	1569.1	6.14937
	1559.8	6.10634	1559.8	1.42484	1559.8	2.35386	1569.2	4.38373	1571.8	5.36586	1569.2	6.15421
	1559.9	6.10747	1559.9	1.42826	1559.9	2.3594	1569.3	4.38586	1571.9	5.3619	1569.3	6.15522
	1560	6.10901	1560	1.43304	1560	2.36174	1569.4	4.39193	1572	5.3551	1569.4	6.15726
	1560.1	6.11174	1560.1	1.43878	1560.1	2.36216	1569.5	4.40276	1572.1	5.35089	1569.5	6.16141
	1560.2	6.11616	1560.2	1.44319	1560.2	2.36161	1569.6	4.41219	1572.2	5.33463	1569.6	6.15139
	1560.3	6.1195	1560.3	1.44717	1560.3	2.3639	1569.7	4.41849	1572.3	5.33573	1569.7	6.16112
	1560.4	6.1234	1560.4	1.44896	1560.4	2.36631	1569.8	4.4167	1572.4	5.31744	1569.8	6.16245
	1560.5	6.12581	1560.5	1.45161	1560.5	2.368	1569.9	4.41771	1572.5	5.31681	1569.9	6.16218
	1560.6	6.12814	1560.6	1.45878	1560.6	2.37049	1570	4.42429	1572.6	5.31638	1570	6.16881
	1560.7	6.1322	1560.7	1.46435	1560.7	2.37347	1570.1	4.42868	1572.7	5.31271	1570.1	6.1693
	1560.8	6.13427	1560.8	1.46742	1560.8	2.37618	1570.2	4.4225	1572.8	5.29111	1570.2	6.16299
	1560.9	6.13578	1560.9	1.46951	1560.9	2.37828	1570.3	4.42797	1572.9	5.28176	1570.3	6.17652
	1561	6.14206	1561	1.4707	1561	2.3804	1570.4	4.43257	1573	5.2703	1570.4	6.17792
	1561.1	6.14499	1561.1	1.47433	1561.1	2.38319	1570.5	4.44072	1573.1	5.26934	1570.5	6.18515
	1561.2	6.14823	1561.2	1.47974	1561.2	2.38556	1570.6	4.44159	1573.2	5.26372	1570.6	6.18694
	1561.3	6.15039	1561.3	1.48354	1561.3	2.39045	1570.7	4.43494	1573.3	5.25961	1570.7	6.18262
	1561.4	6.15266	1561.4	1.48672	1561.4	2.39416	1570.8	4.43648	1573.4	5.24844	1570.8	6.19379
	1561.5	6.15559	1561.5	1.49049	1561.5	2.39646	1570.9	4.42951	1573.5	5.23081	1570.9	6.19543
	1561.6	6.16234	1561.6	1.49247	1561.6	2.40113	1571	4.43308	1573.6	5.22586	1571	6.19825
	1561.7	6.16592	1561.7	1.49862	1561.7	2.40548	1571.1	4.43586	1573.7	5.21887	1571.1	6.20759
	1561.8	6.16897	1561.8	1.51617	1561.8	2.40787	1571.2	4.43366	1573.8	5.21944	1571.2	6.20506
	1561.9	6.17247	1561.9	1.5242	1561.9	2.414	1571.3	4.42702	1573.9	5.20538	1571.3	6.20387
	1562	6.1753	1562	1.52776	1562	2.41948	1571.4	4.42531	1574	5.18652	1571.4	6.21092
	1562.1	6.17889	1562.1	1.5377	1562.1	2.42289	1571.5	4.41975	1574.1	5.18379	1571.5	6.21371
	1562.2	6.1851	1562.2	1.55273	1562.2	2.43074	1571.6	4.4306	1574.2	5.17902	1571.6	6.20781
	1562.3	6.1877	1562.3	1.55867	1562.3	2.43501	1571.7	4.4264	1574.3	5.15999	1571.7	6.20973
	1562.4	6.19251	1562.4	1.57917	1562.4	2.43779	1571.8	4.40623	1574.4	5.16652	1571.8	6.20036
	1562.5	6.20163	1562.5	1.58454	1562.5	2.44568	1571.9	4.41183	1574.5	5.15082	1571.9	6.19667
	1562.6	6.20662	1562.6	1.58846	1562.6	2.45335	1572	4.40923	1574.6	5.14366	1572	6.20279
	1562.7	6.2121	1562.7	1.59682	1562.7	2.45561	1572.1	4.40691	1574.7	5.13827	1572.1	6.19779
	1562.8	6.22981	1562.8	1.60257	1562.8	2.4596	1572.2	4.41142	1574.8	5.11742	1572.2	6.19057
	1562.9	6.23864	1562.9	1.60643	1562.9	2.46524	1572.3	4.39178	1574.9	5.11561	1572.3	6.18835
	1563	6.24635	1563	1.62331	1563	2.46788	1572.4	4.39877	1575	5.10034	1572.4	6.1851
	1563.1	6.27402	1563.1	1.64183	1563.1	2.48107	1572.5	4.39712	1575.1	5.09508	1572.5	6.18906
	1563.2	6.28276	1563.2	1.64725	1563.2	2.48846	1572.6	4.377	1575.2	5.09292	1572.6	6.17546
	1563.3	6.30654	1563.3	1.66128	1563.3	2.49144	1572.7	4.37361	1575.3	5.07321	1572.7	6.18052
	1563.4	6.334	1563.4	1.67365	1563.4	2.50179	1572.8	4.36264	1575.4	5.06167	1572.8	6.17521
	1563.5	6.34118	1563.5	1.67834	1563.5	2.50711	1572.9	4.359	1575.5	5.05694	1572.9	6.17257
	1563.6	6.35096	1563.6	1.70562	1563.6	2.50997	1573	4.35076	1575.6	5.04932	1573	6.17222
	1563.7	6.37442	1563.7	1.71816	1563.7	2.52425	1573.1	4.34523	1575.7	5.03953	1573.1	6.16172
	1563.8	6.38996	1563.8	1.72897	1563.8	2.54276	1573.2	4.33746	1575.8	5.03555	1573.2	6.15674
	1563.9	6.40271	1563.9	1.75713	1563.9	2.54526	1573.3	4.33803	1575.9	5.02515	1573.3	6.16095
	1564	6.43583	1564	1.77037	1564	2.553	1573.4	4.31767	1576	5.01817	1573.4	6.15285
	1564.1	6.47258	1564.1	1.77603	1564.1	2.56933	1573.5	4.31543	1576.1	5.01256	1573.5	6.14042
	1564.2	6.48531	1564.2	1.80464	1564.2	2.57312	1573.6	4.31765	1576.2	4.99811	1573.6	6.12533
	1564.3	6.57967	1564.3	1.83795	1564.3	2.59651	1573.7	4.31263	1576.3	4.99899	1573.7	6.11549
	1564.4	6.62405	1564.4	1.84643	1564.4	2.6215	1573.8	4.30062	1576.4	4.99471	1573.8	6.10297
	1564.5	6.68959	1564.5	1.87703	1564.5	2.62521	1573.9	4.31124	1576.5	4.99373	1573.9	6.09352
	1564.6	6.81957	1564.6	1.91959	1564.6	2.64727	1574	4.29935	1576.6	4.99063	1574	6.07625
	1564.7	6.85398	1564.7	1.93058	1564.7	2.66061	1574.1	4.29146	1576.7	4.98437	1574.1	6.06547
	1564.8	6.90013	1564.8	1.97991	1564.8	2.66464	1574.2	4.30277	1576.8	4.97764	1574.2	6.0565
	1564.9	7.03441	1564.9	2.01847	1564.9	2.69201	1574.3	4.29538	1576.9	4.98933	1574.3	6.04128
	1565	7.10901	1565	2.03269	1565	2.72679	1574.4	4.29381	1577	4.98271	1574.4	6.03175
	1565.1	7.14987	1565.1	2.07798	1565.1	2.72967	1574.5	4.27781	1577.1	4.98842	1574.5	6.02815
	1565.2	7.28481	1565.2	2.09811	1565.2	2.75163	1574.6	4.2925	1577.2	4.97705	1574.6	6.01433
	1565.3	7.35357	1565.3	2.10593	1565.3	2.7833	1574.7	4.29387	1577.3	4.9738	1574.7	6.01576
	1565.4	7.36687	1565.4	2.14608	1565.4	2.78563	1574.8	4.29055	1577.4	4.97522	1574.8	6.009
	1565.5	7.46974	1565.5	2.18452	1565.5	2.81299	1574.9	4.28909	1577.5	4.97452	1574.9	6.00267
	1565.6	7.5276	1565.6	2.19115	1565.6	2.87323	1575	4.29379	1577.6	4.97239	1575	6.01053
	1565.7	7.55325	1565.7	2.22077	1565.7	2.87879	1575.1	4.27845	1577.7	4.97436	1575.1	6.01042
	1565.8	7.61357	1565.8	2.25216	1565.8	2.92812	1575.2	4.28025	1577.8	4.96678	1575.2	6.01208
	1565.9	7.63095	1565.9	2.25615	1565.9	2.96588	1575.3	4.28252	1577.9	4.97435	1575.3	6.00515
	1566	7.63919	1566	2.2826	1566	2.97103	1575.4	4.26882	1578	4.95872	1575.4	6.01404
	1566.1	7.64762	1566.1	2.32079	1566.1	3.02167	1575.5	4.25989	1578.1	4.96005	1575.5	6.00613
	1566.2	7.64896	1566.2	2.33171	1566.2	3.10336	1575.6	4.26241	1578.2	4.95939	1575.6	6.01431
	1566.3	7.64586	1566.3	2.37648	1566.3	3.10996	1575.7	4.26511	1578.3	4.95921	1575.7	6.01517
	1566.4	7.62847	1566.4	2.39945	1566.4	3.1732	1575.8	4.24685	1578.4	4.95232	1575.8	6.01756
	1566.5	7.6118	1566.5	2.40787	1566.5	3.26587	1575.9	4.24519	1578.5	4.95265	1575.9	6.01212
	1566.6	7.61005	1566.6	2.45139	1566.6	3.27084	1576	4.23738	1578.6	4.94515	1576	6.01606
	1566.7	7.56472	1566.7	2.50193	1566.7	3.34279	1576.1	4.22491	1578.7	4.94172	1576.1	6.01361
	1566.8	7.53288	1566.8	2.51356	1566.8	3.46018	1576.2	4.21024	1578.8	4.93903	1576.2	6.01537
	1566.9	7.51487	1566.9	2.58143	1566.9	3.46815	1576.3	4.20553	1578.9	4.94314	1576.3	6.01337
	1567	7.44333	1567	2.65204	1567	3.58499	1576.4	4.19632	1579	4.93023	1576.4	6.01152
	1567.1	7.43209	1567.1	2.66338	1567.1	3.63835	1576.5	4.18651	1579.1	4.93014	1576.5	6.00201
	1567.2	7.41588	1567.2	2.73447	1567.2	3.64522	1576.6	4.178	1579.2	4.92842	1576.6	6.00284
	1567.3	7.36859	1567.3	2.8292	1567.3	3.70615	1576.7	4.17698	1579.3	4.92254	1576.7	5.9975
	1567.4	7.33121	1567.4	2.84701	1567.4	3.81891	1576.8	4.16306	1579.4	4.92062	1576.8	5.99394
	1567.5	7.32861	1567.5	2.94177	1567.5	3.82676	1576.9	4.1571	1579.5	4.92408	1576.9	5.99104
	1567.6	7.28033	1567.6	2.98154	1567.6	3.86265	1577	4.14566	1579.6	4.92304	1577	5.98625
	1567.7	7.23947	1567.7	2.99168	1567.7	3.96614	1577.1	4.13897	1579.7	4.92683	1577.1	5.97367
	1567.8	7.23785	1567.8	3.04338	1567.8	3.97832	1577.2	4.13561	1579.8	4.9242	1577.2	5.97709
	1567.9	7.19657	1567.9	3.10115	1567.9	4.00392	1577.3	4.12451	1579.9	4.91742	1577.3	5.97057
	1568	7.15696	1568	3.11126	1568	4.10564	1577.4	4.10942	1580	4.92373	1577.4	5.9667
	1568.1	7.14794	1568.1	3.14307	1568.1	4.11708	1577.5	4.11464	1580.1	4.91726	1577.5	5.96852
	1568.2	7.10448	1568.2	3.18744	1568.2	4.15549	1577.6	4.10274	1580.2	4.92486	1577.6	5.96417
	1568.3	7.0942	1568.3	3.19345	1568.3	4.18406	1577.7	4.10493	1580.3	4.92739	1577.7	5.9612
	1568.4	7.08708	1568.4	3.20867	1568.4	4.18798	1577.8	4.09423	1580.4	4.91622	1577.8	5.95542
	1568.5	7.0619	1568.5	3.21428	1568.5	4.20477	1577.9	4.09652	1580.5	4.92515	1577.9	5.95475
	1568.6	7.04426	1568.6	3.21598	1568.6	4.2232	1578	4.09088	1580.6	4.91334	1578	5.95603
	1568.7	7.04412	1568.7	3.19695	1568.7	4.22598	1578.1	4.08255	1580.7	4.91581	1578.1	5.95638
	1568.8	7.01959	1568.8	3.18404	1568.8	4.21988	1578.2	4.08825	1580.8	4.92144	1578.2	5.95221
	1568.9	7.00797	1568.9	3.18395	1568.9	4.2026	1578.3	4.06947	1580.9	4.92738	1578.3	5.96145
	1569	7.00939	1569	3.15495	1569	4.20424	1578.4	4.06755	1581	4.91845	1578.4	5.96623
	1569.1	6.99725	1569.1	3.11907	1569.1	4.19986	1578.5	4.07374	1581.1	4.92442	1578.5	5.9679
	1569.2	6.98603	1569.2	3.11788	1569.2	4.17279	1578.6	4.06871	1581.2	4.92275	1578.6	5.96932
	1569.3	6.98655	1569.3	3.07878	1569.3	4.1713	1578.7	4.06211	1581.3	4.92102	1578.7	5.97377
	1569.4	6.97458	1569.4	3.02273	1569.4	4.14871	1578.8	4.05793	1581.4	4.92489	1578.8	5.97845
	1569.5	6.97049	1569.5	3.02079	1569.5	4.10768	1578.9	4.05399	1581.5	4.92559	1578.9	5.97734
	1569.6	6.971	1569.6	2.99478	1569.6	4.10957	1579	4.06125	1581.6	4.92347	1579	5.97917
	1569.7	6.96911	1569.7	2.93724	1569.7	4.10369	1579.1	4.06133	1581.7	4.92517	1579.1	5.98202
	1569.8	6.96327	1569.8	2.93077	1569.8	4.06991	1579.2	4.05989	1581.8	4.92369	1579.2	5.98733
	1569.9	6.96458	1569.9	2.89745	1569.9	4.065	1579.3	4.05856	1581.9	4.92476	1579.3	5.98385
	1570	6.96415	1570	2.85631	1570	4.06021	1579.4	4.05486	1582	4.92384	1579.4	5.97888
	1570.1	6.96575	1570.1	2.85712	1570.1	4.01453	1579.5	4.0598	1582.1	4.93213	1579.5	5.9785
	1570.2	6.96751	1570.2	2.84636	1570.2	4.00832	1579.6	4.05702	1582.2	4.93253	1579.6	5.98102
	1570.3	6.96901	1570.3	2.8093	1570.3	4.00733	1579.7	4.05017	1582.3	4.92647	1579.7	5.97385
	1570.4	6.97069	1570.4	2.80463	1570.4	3.97924	1579.8	4.05569	1582.4	4.93507	1579.8	5.97685
	1570.5	6.97253	1570.5	2.79691	1570.5	3.97357	1579.9	4.0545	1582.5	4.93932	1579.9	5.96398
	1570.6	6.97694	1570.6	2.77166	1570.6	3.96629	1580	4.05434	1582.6	4.93877	1580	5.95859
	1570.7	6.98146	1570.7	2.76573	1570.7	3.9427	1580.1	4.05967	1582.7	4.9363	1580.1	5.96198
	1570.8	6.984	1570.8	2.7602	1570.8	3.9445	1580.2	4.05583	1582.8	4.93727	1580.2	5.95115
	1570.9	6.99104	1570.9	2.73767	1570.9	3.94146	1580.3	4.06085	1582.9	4.94132	1580.3	5.9515
	1571	6.995	1571	2.73327	1571	3.92986	1580.4	4.05313	1583	4.94858	1580.4	5.94331
	1571.1	6.99706	1571.1	2.72865	1571.1	3.93138	1580.5	4.05705	1583.1	4.95098	1580.5	5.94235
	1571.2	6.99969	1571.2	2.71101	1571.2	3.93075	1580.6	4.04738	1583.2	4.94895	1580.6	5.94099
	1571.3	7.00409	1571.3	2.71158	1571.3	3.9178	1580.7	4.04975	1583.3	4.95293	1580.7	5.94217
	1571.4	7.0063	1571.4	2.70069	1571.4	3.9177	1580.8	4.04749	1583.4	4.95069	1580.8	5.93962
	1571.5	7.01207	1571.5	2.68787	1571.5	3.91837	1580.9	4.05081	1583.5	4.95634	1580.9	5.94436
	1571.6	7.0184	1571.6	2.68936	1571.6	3.90851	1581	4.05063	1583.6	4.96533	1581	5.94931
	1571.7	7.02114	1571.7	2.68396	1571.7	3.90101	1581.1	4.05005	1583.7	4.95974	1581.1	5.94089
	1571.8	7.02268	1571.8	2.67684	1571.8	3.90034	1581.2	4.04639	1583.8	4.96819	1581.2	5.94119
	1571.9	7.02415	1571.9	2.67752	1571.9	3.86867	1581.3	4.04611	1583.9	4.96258	1581.3	5.95204
	1572	7.02667	1572	2.6779	1572	3.86463	1581.4	4.04797	1584	4.97008	1581.4	5.94967
	1572.1	7.02922	1572.1	2.6731	1572.1	3.86067	1581.5	4.03974	1584.1	4.96988	1581.5	5.95219
	1572.2	7.03025	1572.2	2.66825	1572.2	3.83212	1581.6	4.04042	1584.2	4.97101	1581.6	5.95085
	1572.3	7.03216	1572.3	2.66938	1572.3	3.82517	1581.7	4.04836	1584.3	4.97328	1581.7	5.9473
	1572.4	7.03358	1572.4	2.65245	1572.4	3.82543	1581.8	4.05706	1584.4	4.98786	1581.8	5.94129
	1572.5	7.03137	1572.5	2.64782	1572.5	3.79126	1581.9	4.04963	1584.5	4.97639	1581.9	5.946
	1572.6	7.03212	1572.6	2.6418	1572.6	3.77371	1582	4.04848	1584.6	4.98942	1582	5.94563
	1572.7	7.03205	1572.7	2.61887	1572.7	3.77339	1582.1	4.04249	1584.7	4.98592	1582.1	5.94278
	1572.8	7.03002	1572.8	2.6154	1572.8	3.74072	1582.2	4.04477	1584.8	4.98277	1582.2	5.94264
	1572.9	7.03002	1572.9	2.61495	1572.9	3.71308	1582.3	4.04528	1584.9	4.98988	1582.3	5.94045
	1573	7.02951	1573	2.59612	1573	3.71307	1582.4	4.0538	1585	4.99465	1582.4	5.94141
	1573.1	7.02008	1573.1	2.58766	1573.1	3.6685	1582.5	4.04823	1585.1	4.98918	1582.5	5.94119
	1573.2	7.02066	1573.2	2.58642	1573.2	3.65348	1582.6	4.04303	1585.2	4.99481	1582.6	5.93436
	1573.3	7.01849	1573.3	2.56316	1573.3	3.647	1582.7	4.04673	1585.3	5.00749	1582.7	5.93518
	1573.4	7.01376	1573.4	2.54505	1573.4	3.60393	1582.8	4.04952	1585.4	5.00636	1582.8	5.93731
	1573.5	7.01403	1573.5	2.54375	1573.5	3.59072	1582.9	4.04685	1585.5	5.00005	1582.9	5.93444
	1573.6	7.01262	1573.6	2.51595	1573.6	3.59159	1583	4.04642	1585.6	5.00604	1583	5.93553
	1573.7	7.00432	1573.7	2.50722	1573.7	3.57147	1583.1	4.05036	1585.7	5.00997	1583.1	5.93271
	1573.8	6.99928	1573.8	2.50169	1573.8	3.53998	1583.2	4.05404	1585.8	4.99772	1583.2	5.92524
	1573.9	7.00001	1573.9	2.4808	1573.9	3.54057	1583.3	4.05047	1585.9	5.00692	1583.3	5.93182
	1574	6.99838	1574	2.47465	1574	3.52093	1583.4	4.05855	1586	5.00818	1583.4	5.92623
	1574.1	6.99619	1574.1	2.47736	1574.1	3.48541	1583.5	4.06076	1586.1	4.99914	1583.5	5.92689
	1574.2	6.99736	1574.2	2.4686	1574.2	3.48499	1583.6	4.05917	1586.2	5.00338	1583.6	5.92409
	1574.3	6.99009	1574.3	2.4574	1574.3	3.46546	1583.7	4.0637	1586.3	5.00368	1583.7	5.92043
	1574.4	6.98771	1574.4	2.45761	1574.4	3.44013	1583.8	4.05105	1586.4	5.01134	1583.8	5.92622
	1574.5	6.9875	1574.5	2.44046	1574.5	3.43882	1583.9	4.05664	1586.5	5.00986	1583.9	5.91931
	1574.6	6.9852	1574.6	2.41842	1574.6	3.40692	1584	4.05828	1586.6	5.00346	1584	5.92133
	1574.7	6.98616	1574.7	2.41974	1574.7	3.39229	1584.1	4.06289	1586.7	5.00864	1584.1	5.92041
	1574.8	6.98723	1574.8	2.40276	1574.8	3.39405	1584.2	4.06587	1586.8	5.00734	1584.2	5.91784
	1574.9	6.98476	1574.9	2.38633	1574.9	3.38276	1584.3	4.05786	1586.9	5.00347	1584.3	5.91629
	1575	6.9845	1575	2.38392	1575	3.36014	1584.4	4.06287	1587	5.01548	1584.4	5.91391
	1575.1	6.98625	1575.1	2.37271	1575.1	3.36136	1584.5	4.06553	1587.1	5.00747	1584.5	5.91933
	1575.2	6.98675	1575.2	2.37164	1575.2	3.35019	1584.6	4.07284	1587.2	5.0078	1584.6	5.91826
	1575.3	6.9888	1575.3	2.37331	1575.3	3.31621	1584.7	4.06856	1587.3	5.01411	1584.7	5.91956
	1575.4	6.99083	1575.4	2.36832	1575.4	3.31487	1584.8	4.0708	1587.4	5.00699	1584.8	5.91208
	1575.5	6.99111	1575.5	2.36414	1575.5	3.3136	1584.9	4.07073	1587.5	5.00971	1584.9	5.9153
	1575.6	6.99	1575.6	2.36584	1575.6	3.28774	1585	4.07621	1587.6	5.00575	1585	5.91931
	1575.7	6.99236	1575.7	2.35883	1575.7	3.28556	1585.1	4.07362	1587.7	5.01487	1585.1	5.91866
	1575.8	6.99992	1575.8	2.34687	1575.8	3.2704	1585.2	4.07586	1587.8	5.01008	1585.2	5.91368
	1575.9	7.00335	1575.9	2.3478	1575.9	3.24285	1585.3	4.0861	1587.9	5.00866	1585.3	5.92362
	1576	7.005	1576	2.34875	1576	3.24457	1585.4	4.09154	1588	5.00719	1585.4	5.92995
	1576.1	7.00344	1576.1	2.33347	1576.1	3.24159	1585.5	4.08163	1588.1	5.01458	1585.5	5.93128
	1576.2	7.00391	1576.2	2.33249	1576.2	3.22563	1585.6	4.09076	1588.2	5.01278	1585.6	5.92843
	1576.3	7.00602	1576.3	2.3259	1576.3	3.22453	1585.7	4.08183	1588.3	5.01765	1585.7	5.92636
	1576.4	7.0099	1576.4	2.31887	1576.4	3.2182	1585.8	4.09249	1588.4	5.00993	1585.8	5.92621
	1576.5	7.01417	1576.5	2.31997	1576.5	3.19683	1585.9	4.09751	1588.5	5.01145	1585.9	5.9332
	1576.6	7.01626	1576.6	2.31558	1576.6	3.19579	1586	4.09811	1588.6	5.01658	1586	5.93543
	1576.7	7.01592	1576.7	2.31318	1576.7	3.19712	1586.1	4.09993	1588.7	5.01603	1586.1	5.93884
	1576.8	7.01471	1576.8	2.31507	1576.8	3.18692	1586.2	4.09624	1588.8	5.01095	1586.2	5.93812
	1576.9	7.01619	1576.9	2.3136	1576.9	3.18672	1586.3	4.09768	1588.9	5.00636	1586.3	5.93676
	1577	7.01582	1577	2.31037	1577	3.1803	1586.4	4.09605	1589	5.01234	1586.4	5.94468
	1577.1	7.01607	1577.1	2.31109	1577.1	3.16405	1586.5	4.1125	1589.1	5.00617	1586.5	5.95104
	1577.2	7.01805	1577.2	2.31583	1577.2	3.16608	1586.6	4.10417	1589.2	5.01435	1586.6	5.95007
	1577.3	7.02086	1577.3	2.3175	1577.3	3.16868	1586.7	4.10497	1589.3	5.0109	1586.7	5.94842
	1577.4	7.02258	1577.4	2.3184	1577.4	3.16631	1586.8	4.11677	1589.4	5.01675	1586.8	5.95119
	1577.5	7.02419	1577.5	2.3113	1577.5	3.16555	1586.9	4.10693	1589.5	5.01406	1586.9	5.95725
	1577.6	7.02587	1577.6	2.30764	1577.6	3.16668	1587	4.10515	1589.6	5.01055	1587	5.95185
	1577.7	7.02587	1577.7	2.31036	1577.7	3.15411	1587.1	4.11044	1589.7	5.01288	1587.1	5.95303
	1577.8	7.02745	1577.8	2.31473	1577.8	3.14553	1587.2	4.11643	1589.8	5.00853	1587.2	5.94856
	1577.9	7.02922	1577.9	2.31513	1577.9	3.14817	1587.3	4.1162	1589.9	5.00875	1587.3	5.94995
	1578	7.03139	1578	2.3194	1578	3.15036	1587.4	4.11114	1590	5.00783	1587.4	5.94804
	1578.1	7.033	1578.1	2.32108	1578.1	3.15067	1587.5	4.11305	1590.1	5.00724	1587.5	5.9475
	1578.2	7.03518	1578.2	2.3183	1578.2	3.15133	1587.6	4.11223	1590.2	5.0034	1587.6	5.94482
	1578.3	7.03732	1578.3	2.31385	1578.3	3.13969	1587.7	4.1253	1590	5.00853	1587.7	5.95242
	1578.4	7.0389	1578.4	2.31615	1578.4	3.13976	1587.8	4.11405	1590.1	5.00875	1587.8	5.94735
	1578.5	7.04177	1578.5	2.31892	1578.5	3.14251	1587.9	4.12098	1590.2	5.00783	1587.9	5.94311
	1578.6	7.04378	1578.6	2.31864	1578.6	3.14727	1588	4.1252	1590.3	5.00724	1588	5.93897
	1578.7	7.04476	1578.7	2.31908	1578.7	3.15029	1588.1	4.11795	1590.4	5.0034	1588.1	5.94668
	1578.8	7.04632	1578.8	2.31702	1578.8	3.15222	1588.2	4.11637	1590.5	5.01095	1588.2	5.93645
	1578.9	7.04959	1578.9	2.31949	1578.9	3.14621	1588.3	4.12332	1590.6	5.00636	1588.3	5.94131
	1579	7.05317	1579	2.3246	1579	3.14382	1588.4	4.11902	1590.7	5.01234	1588.4	5.94109
	1579.1	7.05575	1579.1	2.32556	1579.1	3.14624	1588.5	4.1316	1590.8	5.00617	1588.5	5.93692
	1579.2	7.06023	1579.2	2.32586	1579.2	3.15168	1588.6	4.12331	1590.9	5.01435	1588.6	5.93599
	1579.3	7.06192	1579.3	2.32813	1579.3	3.15907	1588.7	4.12366	1591	5.0109	1588.7	5.93972
	1579.4	7.06395	1579.4	2.32113	1579.4	3.16124	1588.8	4.12534	1591.1	5.01675	1588.8	5.93874
	1579.5	7.06584	1579.5	2.31788	1579.5	3.15875	1588.9	4.13271	1591.2	5.01406	1588.9	5.93559
	1579.6	7.06934	1579.6	2.3203	1579.6	3.15683	1589	4.11787	1591.3	5.01055	1589	5.93291
	1579.7	7.07244	1579.7	2.32206	1579.7	3.15922	1589.1	4.12664	1591.4	5.01288	1589.1	5.9304
	1579.8	7.07744	1579.8	2.31925	1579.8	3.16331	1589.2	4.12547	1591.5	5.00853	1589.2	5.93911
	1579.9	7.07804	1579.9	2.32086	1579.9	3.17171	1589.3	4.13014	1591.6	5.00875	1589.3	5.93525
	1580	7.0799	1580	2.32224	1580	3.17446	1589.4	4.12108	1591.7	5.00783	1589.4	5.92856
	1580.1	7.07972	1580.1	2.32463	1580.1	3.17583	1589.5	4.12133	1591.8	5.00724	1589.5	5.93632
	1580.2	7.08181	1580.2	2.32792	1580.2	3.17446	1589.6	4.11952	1591.9	5.0034	1589.6	5.93144
	1580.3	7.08384	1580.3	2.33099	1580.3	3.17668	1589.7	4.11617	1592	5.00853	1589.7	5.93274
	1580.4	7.08794	1580.4	2.33493	1580.4	3.1804	1589.8	4.11847	1592.1	5.00875	1589.8	5.93046
	1580.5	7.08997	1580.5	2.33929	1580.5	3.1887	1589.9	4.11626	1592.2	5.00783	1589.9	5.92925
	1580.6	7.092	1580.6	2.33801	1580.6	3.1921	1590	4.11864	1592.3	5.00724	1590	5.92589
	1580.7	7.09568	1580.7	2.33827	1580.7	3.19275	1590.1	4.11769	1592.4	5.0034	1590.1	5.9281
	1580.8	7.09951	1580.8	2.34092	1580.8	3.19276	1590.2	4.11933	1592.5	5.01095	1590.2	5.92446
	1580.9	7.10161	1580.9	2.34344	1580.9	3.19523	1590.3	4.12419	1592.6	5.00636	1590.3	5.92577
	1581	7.10438	1581	2.34663	1581	3.199	1590.4	4.12474	1592.7	5.01234	1590.4	5.9222
	1581.1	7.10706	1581.1	2.34842	1581.1	3.20281	1590.5	4.11554	1592.8	5.00617	1590.5	5.92029
	1581.2	7.10915	1581.2	2.35074	1581.2	3.2051	1590.6	4.11664	1592.9	5.01435	1590.6	5.92317
	1581.3	7.11027	1581.3	2.35067	1581.3	3.20663	1590.7	4.12088	1593	5.0109	1590.7	5.92366
	1581.4	7.1107	1581.4	2.35175	1581.4	3.20314	1590.8	4.11264	1593.1	5.01675	1590.8	5.92144
	1581.5	7.11264	1581.5	2.3486	1581.5	3.20422	1590.9	4.12031	1593.2	5.01406	1590.9	5.91713
	1581.6	7.11645	1581.6	2.34608	1581.6	3.20689	1591	4.12309	1593.3	5.01055	1591	5.92138
	1581.7	7.12157	1581.7	2.34845	1581.7	3.20892	1591.1	4.1134	1593.4	5.01288	1591.1	5.92333
	1581.8	7.12345	1581.8	2.34989	1581.8	3.21015	1591.2	4.10886	1593.5	5.00853	1591.2	5.91332
	1581.9	7.12487	1581.9	2.34609	1581.9	3.21226	1591.3	4.10842	1593.6	5.00875	1591.3	5.91958
	1582	7.12076	1582	2.34599	1582	3.20844	1591.4	4.10465	1593.7	5.00783	1591.4	5.9179
	1582.1	7.12252	1582.1	2.34982	1582.1	3.20771	1591.5	4.10596	1593.8	5.00724	1591.5	5.9128
	1582.2	7.12444	1582.2	2.35219	1582.2	3.21027	1591.6	4.10608	1593.9	5.0034	1591.6	5.91425
	1582.3	7.12692	1582.3	2.35188	1582.3	3.21497	1591.7	4.10276	1594	5.00853	1591.7	5.90949
	1582.4	7.12884	1582.4	2.35512	1582.4	3.21792	1591.8	4.09873	1594.1	5.00875	1591.8	5.91612
	1582.5	7.12987	1582.5	2.35643	1582.5	3.21999	1591.9	4.10083	1594.2	5.00783	1591.9	5.91472
	1582.6	7.12683	1582.6	2.35861	1582.6	3.21803	1592	4.09848	1594.3	5.00724	1592	5.90744
	1582.7	7.12719	1582.7	2.36005	1582.7	3.21343	1592.1	4.10779	1594.4	5.0034	1592.1	5.90612
	1582.8	7.12873	1582.8	2.35923	1582.8	3.21586	1592.2	4.09414	1594.5	5.01095	1592.2	5.9087
	1582.9	7.12864	1582.9	2.35784	1582.9	3.21969	1592.3	4.09104	1594.6	5.00636	1592.3	5.91011
	1583	7.12853	1583	2.35998	1583	3.22288	1592.4	4.08574	1594.7	5.01234	1592.4	5.90793
	1583.1	7.13034	1583.1	2.3618	1583.1	3.22535	1592.5	4.08685	1594.8	5.00617	1592.5	5.90352
	1583.2	7.12884	1583.2	2.36172	1583.2	3.22638	1592.6	4.09234	1594.9	5.01435	1592.6	5.90329
	1583.3	7.12855	1583.3	2.36389	1583.3	3.22542	1592.7	4.09015	1595	5.0109	1592.7	5.90213
	1583.4	7.12937	1583.4	2.36421	1583.4	3.2275	1592.8	4.09395	1595.1	5.01675	1592.8	5.90369
	1583.5	7.12924	1583.5	2.35987	1583.5	3.22939	1592.9	4.08457	1595.2	5.01406	1592.9	5.90374
	1583.6	7.12906	1583.6	2.36204	1583.6	3.23131	1593	4.077	1595.3	5.01055	1593	5.90086
	1583.7	7.1309	1583.7	2.36264	1583.7	3.23363	1593.1	4.08656	1595.4	5.01288	1593.1	5.90239
	1583.8	7.12754	1583.8	2.36097	1583.8	3.23597	1593.2	4.06956	1595.5	5.00853	1593.2	5.89899
	1583.9	7.12402	1583.9	2.36428	1583.9	3.23712	1593.3	4.06905	1595.6	5.00875	1593.3	5.89429
	1584	7.12505	1584	2.3649	1584	3.2393	1593.4	4.06403	1595.7	5.00783	1593.4	5.89565
	1584.1	7.12602	1584.1	2.36096	1584.1	3.24059	1593.5	4.06972	1595.8	5.00724	1593.5	5.89624
	1584.2	7.12295	1584.2	2.36305	1584.2	3.24129	1593.6	4.06808	1595.9	5.0034	1593.6	5.90025
	1584.3	7.12307	1584.3	2.366	1584.3	3.24329	1593.7	4.06381	1596	5.00853	1593.7	5.89935
	1584.4	7.12186	1584.4	2.36296	1584.4	3.24559	1593.8	4.06208	1596.1	5.00875	1593.8	5.89848
	1584.5	7.11403	1584.5	2.36335	1584.5	3.2467	1593.9	4.05945	1596.2	5.00783	1593.9	5.89732
	1584.6	7.11455	1584.6	2.36344	1584.6	3.24875	1594	4.05272	1596.3	5.00724	1594	5.90312
	1584.7	7.11498	1584.7	2.36145	1584.7	3.24933	1594.1	4.05146	1596.4	5.0034	1594.1	5.89934
	1584.8	7.11431	1584.8	2.36287	1584.8	3.24894	1594.2	4.054	1596.5	5.01095	1594.2	5.8964
	1584.9	7.11615	1584.9	2.36541	1584.9	3.25087	1594.3	4.05549	1596.6	5.00636	1594.3	5.9011
	1585	7.11631	1585	2.36787	1585	3.25405	1594.4	4.04645	1596.7	5.01234	1594.4	5.90129
	1585.1	7.11052	1585.1	2.37007	1585.1	3.25649	1594.5	4.04488	1596.8	5.00617	1594.5	5.90529
	1585.2	7.11016	1585.2	2.37043	1585.2	3.25984	1594.6	4.0511	1596.9	5.01435	1594.6	5.90094
	1585.3	7.11008	1585.3	2.36725	1585.3	3.26235	1594.7	4.03513	1597	5.0109	1594.7	5.89997
	1585.4	7.10739	1585.4	2.36833	1585.4	3.26352	1594.8	4.04085	1597.1	5.01675	1594.8	5.90081
	1585.5	7.10585	1585.5	2.36976	1585.5	3.26359	1594.9	4.03069	1597.2	5.01406	1594.9	5.90528
	1585.6	7.1073	1585.6	2.36648	1585.6	3.26593	1595	4.03435	1597.3	5.01055	1595	5.9034
	1585.7	7.10343	1585.7	2.36841	1585.7	3.26887	1595.1	4.04109	1597.4	5.01288	1595.1	5.90342
	1585.8	7.09924	1585.8	2.36912	1585.8	3.27162	1595.2	4.02499	1597.5	5.00853	1595.2	5.90913
	1585.9	7.10014	1585.9	2.36504	1585.9	3.27358	1595.3	4.02772	1597.6	5.00875	1595.3	5.90407
	1586	7.09486	1586	2.35957	1586	3.27241	1595.4	4.02025	1597.7	5.00783	1595.4	5.90337
	1586.1	7.09374	1586.1	2.36205	1586.1	3.27024	1595.5	4.02867	1597.8	5.00724	1595.5	5.90742
	1586.2	7.09482	1586.2	2.36376	1586.2	3.2727	1595.6	4.0073	1597.9	5.0034	1595.6	5.90632
	1586.3	7.09104	1586.3	2.36488	1586.3	3.27562	1595.7	4.02297	--		1595.7	5.90108
	1586.4	7.08693	1586.4	2.36562	1586.4	3.27892	1595.8	4.01236	--		1595.8	5.90878
	1586.5	7.08844	1586.5	2.35944	1586.5	3.28135	1595.9	4.01539	--		1595.9	5.90826
	1586.6	7.08614	1586.6	2.35259	1586.6	3.27997	1596	4.01239	--		1596	5.9104
	1586.7	7.08327	1586.7	2.35384	1586.7	3.27564	1596.1	4.01331	--		1596.1	5.91029
	1586.8	7.08529	1586.8	2.34905	1586.8	3.27721	1596.2	4.01029	--		1596.2	5.90622
	1586.9	7.08261	1586.9	2.34945	1586.9	3.2799	1596.3	4.01243	--		1596.3	5.91223
	1587	7.07407	1587	2.35225	1587	3.28174	1596.4	4.00557	--		1596.4	5.90995
	1587.1	7.07513	1587.1	2.3549	1587.1	3.2838	1596.5	4.01668	--		1596.5	5.91329
	1587.2	7.06955	1587.2	2.35892	1587.2	3.28306	1596.6	4.00381	--		1596.6	5.90783
	1587.3	7.06587	1587.3	2.36204	1587.3	3.28075	1596.7	4.00619	--		1596.7	5.90779
	1587.4	7.06775	1587.4	2.36676	1587.4	3.28307	1596.8	4.00299	--		1596.8	5.91056
	1587.5	7.06644	1587.5	2.36941	1587.5	3.2858	1596.9	3.99932	--		1596.9	5.90997
	1587.6	7.06111	1587.6	2.37157	1587.6	3.28864	1597	4.00423	--		1597	5.91019
	1587.7	7.06078	1587.7	2.36786	1587.7	3.29162	1597.1	3.99119	--		1597.1	5.90188
	1587.8	7.05928	1587.8	2.36009	1587.8	3.2932	1597.2	3.98591	--		1597.2	5.91456
	1587.9	7.05406	1587.9	2.36205	1587.9	3.28913	1597.3	3.99611	--		1597.3	5.9103
	1588	7.05385	1588	2.36254	1588	3.2877	1597.4	3.99839	--		1597.4	5.91061
	1588.1	7.05459	1588.1	2.36553	1588.1	3.29027	1597.5	3.99617	--		1597.5	5.91026
	1588.2	7.04978	1588.2	2.36821	1588.2	3.2947	1597.6	3.99541	--		1597.6	5.91373
	1588.3	7.04778	1588.3	2.36864	1588.3	3.29884	1597.7	3.99369	--		1597.7	5.90544
	1588.4	7.04781	1588.4	2.36445	1588.4	3.30023	1597.8	3.99221	--		1597.8	5.90537
	1588.5	7.04172	1588.5	2.36301	1588.5	3.29067	1597.9	3.99513	--		1597.9	5.90621
	1588.6	7.04271	1588.6	2.36635	1588.6	3.28882			--
	1588.7	7.04213	1588.7	2.36377	1588.7	3.29209			--
	1588.8	7.03705	1588.8	2.3624	1588.8	3.29869			--
	1588.9	7.03561	1588.9	2.3634	1588.9	3.30292			--
	1589	7.03735	1589	2.35789	1589	3.305			--
	1589.1	7.03426	1589.1	2.35813	1589.1	3.30122			--
	1589.2	7.03361	1589.2	2.36155	1589.2	3.29658			--
	1589.3	7.03531	1589.3	2.36054	1589.3	3.29904			--
	1589.4	7.03495	1589.4	2.36201	1589.4	3.30271			--
	1589.5	7.03138	1589.5	2.364	1589.5	3.30814			--
	1589.6	7.03233	1589.6	2.36065	1589.6	3.31108			--
	1589.7	7.02996	1589.7	2.36016	1589.7	3.31137			--
	1589.8	7.02649	1589.8	2.36294	1589.8	3.30317			--
	1589.9	7.02773	1589.9	2.36347	1589.9	3.3046			--
	1590	7.02802	1590	2.36297	1590	3.30761			--
	1590.1	7.02657	1590.1	2.36568	1590.1	3.31197			--
	1590.2	7.02772	1590.2	2.36665	1590.2	3.31428			--
	1590.3	7.02626	1590.3	2.36495	1590.3	3.31589			--
	1590.4	7.02253	1590.4	2.36732	1590.4	3.30818			--
	1590.5	7.02342	1590.5	2.37133	1590.5	3.30595			--
	1590.6	7.02571	1590.6	2.37025	1590.6	3.30856			--
	1590.7	7.02622	1590.7	2.37106	1590.7	3.31172			--
	1590.8	7.02639	1590.8	2.37413	1590.8	3.31503			--
	1590.9	7.02762	1590.9	2.37077	1590.9	3.31686			--
	1591	7.02224	1591	2.37219	1591	3.31007			--
	1591.1	7.02228	1591.1	2.37438	1591.1	3.30821			--
	1591.2	7.02286	1591.2	2.37275	1591.2	3.31104			--
	1591.3	7.02037	1591.3	2.37349	1591.3	3.31452			--
	1591.4	7.02048	1591.4	2.37487	1591.4	3.31744			--
	1591.5	7.02166	1591.5	2.36777	1591.5	3.31969			--
	1591.6	7.01693	1591.6	2.36701	1591.6	3.31804			--
	1591.7	7.01528	1591.7	2.368	1591.7	3.31007			--
	1591.8	7.01688	1591.8	2.36483	1591.8	3.31214			--
	1591.9	7.01777	1591.9	2.36565	1591.9	3.31416			--
	1592	7.01855	1592	2.36645	1592	3.31405			--
	1592.1	7.01964	1592.1	2.36668	1592.1	3.31534			--
	1592.2	7.017	1592.2	2.36984	1592.2	3.31637			--
	1592.3	7.01546	1592.3	2.3737	1592.3	3.30635			--
	1592.4	7.01714	1592.4	2.37774	1592.4	3.3078			--
	1592.5	7.0174	1592.5	2.3739	1592.5	3.30962			--
	1592.6	7.0153	1592.6	2.37398	1592.6	3.31176			--
	1592.7	7.01766	1592.7	2.37369	1592.7	3.31414			--
	1592.8	7.01506	1592.8	2.37121	1592.8	3.31527			--
	1592.9	7.01335	1592.9	2.37256	1592.9	3.30707			--
	1593	7.01435	1593	2.37189	1593	3.30638			--
	1593.1	7.01569	1593.1	2.37197	1593.1	3.30887			--
	1593.2	7.01463	1593.2	2.37424	1593.2	3.30984			--
	1593.3	7.01504	1593.3	2.3726	1593.3	3.31201			--
	1593.4	7.0167	1593.4	2.37143	1593.4	3.31423			--
	1593.5	7.01501	1593.5	2.37388	1593.5	3.31078			--
	1593.6	7.01468	1593.6	2.37504	1593.6	3.30589
	1593.7	7.01529	1593.7	2.37115	1593.7	3.30813
	1593.8	7.01588	1593.8	2.37116	1593.8	3.30844
	1593.9	7.01722	1593.9	2.37452	1593.9	3.30866
	1594	7.01939	1594	2.37481	1594	3.31092
	1594.1	7.01677	1594.1	2.37538	1594.1	3.31157
	1594.2	7.01739	1594.2	2.37806	1594.2	3.3089
	1594.3	7.01904	1594.3	2.38017	1594.3	3.31032
	1594.4	7.02092	1594.4	2.38073	1594.4	3.31136
	1594.5	7.01977	1594.5	2.38281	1594.5	3.30995
	1594.6	7.0212	1594.6	2.38577	1594.6	3.31174
	1594.7	7.02111	1594.7	2.38595	1594.7	3.31395
	1594.8	7.01685	1594.8	2.38655	1594.8	3.31157
	1594.9	7.01808	1594.9	2.38294	1594.9	3.31238
	1595	7.02055	1595	2.37979	1595	3.3126
	1595.1	7.02183	1595.1	2.38197	1595.1	3.31077
	1595.2	7.02366	1595.2	2.38479	1595.2	3.31297
	1595.3	7.0217	1595.3	2.38416	1595.3	3.31509
	1595.4	7.01913	1595.4	2.3877	1595.4	3.31396
	1595.5	7.01979	1595.5	2.38907	1595.5	3.31433
	1595.6	7.02122	1595.6	2.3894	1595.6	3.31667
	1595.7	7.02272	1595.7	2.3921	1595.7	3.31661
	1595.8	7.0245	1595.8	2.39494	1595.8	3.31521
	1595.9	7.02628	1595.9	2.39654	1595.9	3.3175
	1596	7.02557	1596	2.39842	1596	3.31932
	1596.1	7.0224	1596.1	2.40083	1596.1	3.31899
	1596.2	7.02405	1596.2	2.39806	1596.2	3.32101
	1596.3	7.02754	1596.3	2.39196	1596.3	3.31936
	1596.4	7.02909	1596.4	2.39421	1596.4	3.31837
	1596.5	7.03082	1596.5	2.39502	1596.5	3.32082
	1596.6	7.02903	1596.6	2.39317	1596.6	3.32283
	1596.7	7.02807	1596.7	2.39423	1596.7	3.32418
	1596.8	7.03006	1596.8	2.38669	1596.8	3.32648
	1596.9	7.03204	1596.9	2.38352	1596.9	3.32623
	1597	7.03323	1597	2.38622	1597	3.32226
	1597.1	7.03511	1597.1	2.38891	1597.1	3.32427
	1597.2	7.03568	1597.2	2.39354	1597.2	3.32696
	1597.3	7.03266	1597.3	2.3968	1597.3	3.32821
	1597.4	7.03414	1597.4	2.40147	1597.4	3.32945
	1597.5	7.03578	1597.5	2.40314	1597.5	3.33016
	1597.6	7.0369	1597.6	2.40554	1597.6	3.3272
	1597.7	7.0391	1597.7	2.40732	1597.7	3.32904
	1597.8	7.04044	1597.8	2.40817	1597.8	3.33186
	1597.9	7.04145	1597.9	2.41151	1597.9	3.33519
	--		--		--
	--		--		--
	--		--		--
	--		--		--
	--		--		--
	--		--		--
	--		--		--
	--		--		--
	--		--		--
	--		--		--
	--		--		--
	--		--		--
	--		--		--
	--		--		--
	--		--		--
	--		--		--
	--		--		--
	--		--		--
	--		--		--
	--		--		--
	--		--		--
	--		--		--
	--		--		--
	--		--		--
	--		--		--
	--		--		--
	--		--		--
	--		--		--
	--		--		--
	--		--		--
	--		--		--
	--		--		--
	--		--		--
	--		--		--
	--		--		--
	--		--		--
	--		--		--
	--		--		--
	--		--		--
	--		--		--
	--		--		--

## Sheet: Figure 3b
Figure 2b		AlPO4	Co-MMPG	Co-PMOF
	Energy (eV)	Partial Fluorescence Yield (a.u.)	Partial Fluorescence Yield (a.u.)	Partial Fluorescence Yield (a.u.)
	1543.6	0.01218	0.04068	0.03095
	1543.7	0.01282	0.03894	0.03054
	1543.8	0.01419	0.03721	0.02408
	1543.9	0.01489	0.03547	0.02065
	1544	0.01363	0.03374	0.02096
	1544.1	0.0136	0.03201	0.02366
	1544.2	0.01197	0.03027	0.02555
	1544.3	0.01345	0.02769	0.02542
	1544.4	0.0128	0.0267	0.01922
	1544.5	0.0128	0.02829	0.01302
	1544.6	0.01153	0.02276	0.01408
	1544.7	0.00992	0.02386	0.0217
	1544.8	0.00915	0.02179	0.02217
	1544.9	0.00913	0.01964	0.01939
	1545	0.01078	0.01771	0.00932
	1545.1	0.01083	0.01829	0.00902
	1545.2	0.00882	0.00918	0.01052
	1545.3	0.00735	0.00608	0.01495
	1545.4	0.00735	0.00592	0.01508
	1545.5	0.00693	0.00913	0.01132
	1545.6	0.00642	0.00928	0.00207
	1545.7	0.00642	0.00972	0.00214
	1545.8	0.00367	0.00651	0.00581
	1545.9	0.000321725	0.0064	0.00827
	1546	0.00161	0.00237	0.00824
	1546.1	0.00192	0.00521	0.00397
	1546.2	0.00206	0.00658	0.00117
	1546.3	0.00125	0.00397	0.00144
	1546.4	5.6704e-05	0.00217	0.00316
	1546.5	-0.00105	0.0024	0.00493
	1546.6	-0.000479934	0.00535	0.00469
	1546.7	0.00118	0.0016	0.00144
	1546.8	0.00164	0.00354	-0.00192
	1546.9	0.000918413	0.00235	-0.00132
	1547	-0.000178194	0.00245	0.00195
	1547.1	0.000941353	0.00131	0.00321
	1547.2	0.00129	-0.000785605	0.00177
	1547.3	0.00164	0.000171628	-0.00355
	1547.4	0.00192	0.00237	-0.00368
	1547.5	0.00273	-0.000811314	-0.00252
	1547.6	0.00304	0.00225	0.00262
	1547.7	0.00191	0.00332	0.0031
	1547.8	0.00104	0.00157	0.0031
	1547.9	0.00126	-0.000488025	-0.00215
	1548	0.00333	-0.000491283	-0.00376
	1548.1	0.00258	-0.000368292	-0.00311
	1548.2	0.0018	0.000338395	0.000678403
	1548.3	0.000432603	-0.00262	-6.53303e-05
	1548.4	0.00114	0.000294623	-0.00128
	1548.5	0.000961851	0.00245	-0.00458
	1548.6	0.000898318	0.00376	-0.00402
	1548.7	0.000949387	8.27071e-05	-0.00289
	1548.8	0.000217305	0.00176	0.00134
	1548.9	0.000535346	0.00183	0.00105
	1549	0.00213	0.00088566	0.00010661
	1549.1	0.00255	0.000702121	-0.00282
	1549.2	0.00224	-0.000529666	-0.00279
	1549.3	0.00234	0.000257298	-0.00226
	1549.4	0.00172	0.000700955	0.00261
	1549.5	0.00161	0.000729855	0.00332
	1549.6	-0.000232761	0.00168	0.00219
	1549.7	8.23333e-05	-0.000486599	0.00114
	1549.8	9.34984e-05	0.00322	0.0014
	1549.9	-0.00108	-0.000905875	0.0013
	1550	-0.0015	-0.00106	0.00233
	1550.1	-0.00169	-0.00498	0.00231
	1550.2	-0.00178	-0.00651	0.00292
	1550.3	-0.00337	-0.00554	0.00163
	1550.4	-0.00351	-0.0056	0.00165
	1550.5	-0.00206	-0.00787	0.00154
	1550.6	-0.00233	-0.00716	-0.00146
	1550.7	-0.00233	-0.009	-0.00243
	1550.8	-0.00187	-0.00806	-0.00109
	1550.9	-0.00374	-0.00806	0.00173
	1551	-0.00459	-0.00769	0.00197
	1551.1	-0.00359	-0.00354	0.000110711
	1551.2	-0.00328	-0.00157	-0.00387
	1551.3	-0.00319	0.00302	-0.00376
	1551.4	-0.0034	0.00197	-0.0017
	1551.5	-0.00205	0.00254	0.00121
	1551.6	-0.00192	-0.000798663	0.0015
	1551.7	-0.00254	-0.00223	0.00155
	1551.8	-0.000618892	-0.00157	-0.00247
	1551.9	-0.0002029	0.000747109	-0.00312
	1552	-0.00132	0.00154	-0.0025
	1552.1	-0.0048	0.00242	0.00105
	1552.2	-0.00443	0.00478	0.00151
	1552.3	-0.00325	0.00295	0.000734113
	1552.4	-0.000324201	0.00479	-0.00448
	1552.5	-0.000218704	0.00658	-0.00445
	1552.6	-0.00218	0.00999	-0.00334
	1552.7	-0.00211	0.00928	0.00301
	1552.8	-0.00243	0.00787	0.00376
	1552.9	0.00152	0.00784	0.00224
	1553	0.00215	0.00886	-0.00377
	1553.1	0.00252	0.00828	-0.00396
	1553.2	-0.0012	0.00631	-0.00148
	1553.3	-0.00214	0.00611	0.00208
	1553.4	-0.00133	0.0024	0.00222
	1553.5	0.000558655	-0.00176	-0.000573051
	1553.6	0.00153	-0.000923583	-0.00322
	1553.7	0.00161	-0.00577	-0.00274
	1553.8	0.00221	-0.01187	2.9025e-05
	1553.9	0.00255	-0.01106	0.00347
	1554	0.00253	-0.01266	0.00346
	1554.1	0.0014	-0.01059	0.00199
	1554.2	0.000128688	-0.01012	-0.0036
	1554.3	-0.000333057	-0.0023	-0.00391
	1554.4	0.00158	0.00152	-0.00125
	1554.5	0.000417048	0.000840015	0.00298
	1554.6	1.51451e-05	-0.00185	0.00286
	1554.7	-0.000178632	-0.00548	-0.00182
	1554.8	-0.000270623	-0.00542	-0.00469
	1554.9	8.7138e-05	-0.00672	-0.00416
	1555	-0.000322111	-0.00666	0.000749391
	1555.1	-0.000842694	-0.00593	0.00544
	1555.2	-0.000612036	-0.00816	0.00535
	1555.3	2.25278e-05	-0.00718	-1.50795e-05
	1555.4	0.000834864	-0.00662	-0.00597
	1555.5	0.000461401	-0.00458	-0.00555
	1555.6	-0.00463	-0.00584	-0.00205
	1555.7	-0.00792	-0.00618	0.00288
	1555.8	-0.00657	-0.00578	0.003
	1555.9	-0.00164	-0.00328	-0.00203
	1556	3.52284e-05	-0.00272	-0.00361
	1556.1	-3.5634e-05	-0.00241	-0.00304
	1556.2	-0.000353119	0.00123	0.000313101
	1556.3	-0.00164	0.00459	0.00273
	1556.4	-0.00174	0.00645	0.0028
	1556.5	0.000319524	0.00673	-0.000253677
	1556.6	0.00241	0.00786	-0.00385
	1556.7	0.00326	0.00576	-0.0034
	1556.8	0.0038	0.00254	0.000494356
	1556.9	0.0033	0.00269	0.00271
	1557	0.00273	0.00338	0.00152
	1557.1	0.00236	0.00282	-0.0039
	1557.2	0.00206	0.00321	-0.00377
	1557.3	0.00275	0.0061	-0.00268
	1557.4	0.00318	0.01118	0.00441
	1557.5	0.00349	0.00861	0.00875
	1557.6	0.00577	0.00902	0.01042
	1557.7	0.00742	0.01153	0.00795
	1557.8	0.0098	0.01494	0.00743
	1557.9	0.01078	0.009	0.01003
	1558	0.01159	0.00874	0.01613
	1558.1	0.01473	0.01228	0.02087
	1558.2	0.01845	0.01879	0.02258
	1558.3	0.02139	0.0213	0.01917
	1558.4	0.02387	0.02473	0.02044
	1558.5	0.02427	0.02683	0.0232
	1558.6	0.02494	0.02613	0.02951
	1558.7	0.02591	0.02743	0.0326
	1558.8	0.02906	0.02926	0.03456
	1558.9	0.03255	0.03305	0.0331
	1559	0.03504	0.03506	0.03309
	1559.1	0.03725	0.03756	0.03549
	1559.2	0.03981	0.04026	0.04187
	1559.3	0.04112	0.04158	0.04677
	1559.4	0.04338	0.04163	0.04905
	1559.5	0.04936	0.04319	0.04712
	1559.6	0.05178	0.04539	0.04892
	1559.7	0.05456	0.04674	0.05118
	1559.8	0.05645	0.04506	0.056
	1559.9	0.05759	0.04847	0.06154
	1560	0.05913	0.05325	0.06388
	1560.1	0.06186	0.05899	0.06431
	1560.2	0.06627	0.06341	0.06375
	1560.3	0.06962	0.06738	0.06604
	1560.4	0.07352	0.06917	0.06845
	1560.5	0.07592	0.07182	0.07014
	1560.6	0.07825	0.07899	0.07264
	1560.7	0.08232	0.08456	0.07562
	1560.8	0.08438	0.08763	0.07832
	1560.9	0.0859	0.08973	0.08042
	1561	0.09217	0.09091	0.08254
	1561.1	0.0951	0.09454	0.08533
	1561.2	0.09834	0.09996	0.08771
	1561.3	0.10051	0.10376	0.09259
	1561.4	0.10277	0.10693	0.0963
	1561.5	0.10571	0.1107	0.0986
	1561.6	0.11246	0.11269	0.10327
	1561.7	0.11603	0.11883	0.10763
	1561.8	0.11909	0.13638	0.11002
	1561.9	0.12259	0.14442	0.11614
	1562	0.12541	0.14798	0.12162
	1562.1	0.12901	0.15792	0.12504
	1562.2	0.13522	0.17295	0.13289
	1562.3	0.13782	0.17889	0.13715
	1562.4	0.14262	0.19938	0.13994
	1562.5	0.15174	0.20475	0.14782
	1562.6	0.15673	0.20867	0.15549
	1562.7	0.16221	0.21703	0.15775
	1562.8	0.17993	0.22278	0.16174
	1562.9	0.18875	0.22664	0.16738
	1563	0.19646	0.24353	0.17002
	1563.1	0.22414	0.26205	0.18322
	1563.2	0.23288	0.26746	0.1906
	1563.3	0.25666	0.2815	0.19358
	1563.4	0.28411	0.29387	0.20393
	1563.5	0.2913	0.29856	0.20925
	1563.6	0.30108	0.32583	0.21212
	1563.7	0.32454	0.33838	0.22639
	1563.8	0.34008	0.34919	0.2449
	1563.9	0.35282	0.37735	0.2474
	1564	0.38594	0.39058	0.25514
	1564.1	0.4227	0.39624	0.27147
	1564.2	0.43542	0.42485	0.27526
	1564.3	0.52978	0.45816	0.29865
	1564.4	0.57417	0.46664	0.32365
	1564.5	0.63971	0.49725	0.32735
	1564.6	0.76969	0.53981	0.34941
	1564.7	0.80409	0.55079	0.36275
	1564.8	0.85025	0.60012	0.36679
	1564.9	0.98453	0.63869	0.39415
	1565	1.05912	0.6529	0.42894
	1565.1	1.09998	0.69819	0.43182
	1565.2	1.23493	0.71832	0.45378
	1565.3	1.30368	0.72614	0.48544
	1565.4	1.31699	0.76629	0.48778
	1565.5	1.41986	0.80473	0.51514
	1565.6	1.47771	0.81137	0.57538
	1565.7	1.50337	0.84098	0.58093
	1565.8	1.56369	0.87237	0.63026
	1565.9	1.58106	0.87637	0.66802
	1566	1.58931	0.90281	0.67318
	1566.1	1.59774	0.941	0.72382
	1566.2	1.59908	0.95193	0.8055
	1566.3	1.59598	0.9967	0.81211
	1566.4	1.57859	1.01966	0.87535
	1566.5	1.56192	1.02809	0.96802
	1566.6	1.56017	1.07161	0.97298
	1566.7	1.51484	1.12215	1.04493
	1566.8	1.48299	1.13378	1.16232
	1566.9	1.46499	1.20164	1.1703
	1567	1.39345	1.27226	1.28714
	1567.1	1.3822	1.28359	1.34049
	1567.2	1.366	1.35468	1.34737
	1567.3	1.3187	1.44941	1.40829
	1567.4	1.28133	1.46723	1.52106
	1567.5	1.27872	1.56198	1.5289
	1567.6	1.23044	1.60176	1.56479
	1567.7	1.18958	1.6119	1.66828
	1567.8	1.18796	1.66359	1.68046
	1567.9	1.14669	1.72137	1.70606
	1568	1.10707	1.73147	1.80778
	1568.1	1.09805	1.76329	1.81923
	1568.2	1.0546	1.80765	1.85764
	1568.3	1.04432	1.81367	1.8862
	1568.4	1.03719	1.82888	1.89012
	1568.5	1.01201	1.8345	1.90692
	1568.6	0.99437	1.8362	1.92534
	1568.7	0.99424	1.81716	1.92812
	1568.8	0.9697	1.80425	1.92203
	1568.9	0.95809	1.80416	1.90474
	1569	0.95951	1.77516	1.90638
	1569.1	0.94737	1.73928	1.90201
	1569.2	0.93615	1.73809	1.87494
	1569.3	0.93667	1.69899	1.87345
	1569.4	0.92469	1.64295	1.85086
	1569.5	0.9206	1.641	1.80982
	1569.6	0.92111	1.61499	1.81171
	1569.7	0.91922	1.55745	1.80583
	1569.8	0.91339	1.55099	1.77206
	1569.9	0.91469	1.51767	1.76714
	1570	0.91427	1.47652	1.76236
	1570.1	0.91586	1.47734	1.71667
	1570.2	0.91762	1.46658	1.71047
	1570.3	0.91912	1.42951	1.70947
	1570.4	0.9208	1.42485	1.68138
	1570.5	0.92264	1.41713	1.67571
	1570.6	0.92705	1.39188	1.66843
	1570.7	0.93158	1.38594	1.64484
	1570.8	0.93411	1.38041	1.64664
	1570.9	0.94115	1.35789	1.6436
	1571	0.94511	1.35349	1.63201
	1571.1	0.94718	1.34886	1.63352
	1571.2	0.9498	1.33123	1.63289
	1571.3	0.95421	1.33179	1.61995
	1571.4	0.95641	1.32091	1.61984
	1571.5	0.96218	1.30808	1.62052
	1571.6	0.96852	1.30957	1.61066
	1571.7	0.97125	1.30417	1.60315
	1571.8	0.9728	1.29706	1.60249
	1571.9	0.97427	1.29774	1.57082
	1572	0.97678	1.29812	1.56677
	1572.1	0.97933	1.29332	1.56282
	1572.2	0.98036	1.28847	1.53426
	1572.3	0.98228	1.2896	1.52731
	1572.4	0.98369	1.27266	1.52757
	1572.5	0.98148	1.26804	1.4934
	1572.6	0.98223	1.26202	1.47585
	1572.7	0.98216	1.23908	1.47553
	1572.8	0.98014	1.23562	1.44286
	1572.9	0.98014	1.23517	1.41523
	1573	0.97962	1.21634	1.41522
	1573.1	0.9702	1.20788	1.37064
	1573.2	0.97078	1.20663	1.35562
	1573.3	0.9686	1.18337	1.34915
	1573.4	0.96387	1.16526	1.30607
	1573.5	0.96415	1.16396	1.29286
	1573.6	0.96273	1.13617	1.29374
	1573.7	0.95444	1.12743	1.27361
	1573.8	0.94939	1.1219	1.24213
	1573.9	0.95012	1.10102	1.24271
	1574	0.9485	1.09486	1.22308
	1574.1	0.9463	1.09757	1.18755
	1574.2	0.94747	1.08882	1.18713
	1574.3	0.94021	1.07762	1.1676
	1574.4	0.93782	1.07782	1.14227
	1574.5	0.93762	1.06068	1.14096
	1574.6	0.93531	1.03864	1.10906
	1574.7	0.93628	1.03995	1.09443
	1574.8	0.93735	1.02298	1.09619
	1574.9	0.93487	1.00655	1.0849
	1575	0.93461	1.00413	1.06228
	1575.1	0.93637	0.99292	1.0635
	1575.2	0.93687	0.99186	1.05234
	1575.3	0.93891	0.99352	1.01836
	1575.4	0.94095	0.98853	1.01701
	1575.5	0.94123	0.98435	1.01575
	1575.6	0.94012	0.98606	0.98988
	1575.7	0.94248	0.97904	0.9877
	1575.8	0.95003	0.96709	0.97255
	1575.9	0.95347	0.96802	0.94499
	1576	0.95512	0.96896	0.94672
	1576.1	0.95356	0.95369	0.94373
	1576.2	0.95403	0.9527	0.92778
	1576.3	0.95614	0.94612	0.92667
	1576.4	0.96002	0.93909	0.92034
	1576.5	0.96428	0.94019	0.89897
	1576.6	0.96638	0.93579	0.89794
	1576.7	0.96604	0.9334	0.89926
	1576.8	0.96483	0.93528	0.88906
	1576.9	0.9663	0.93381	0.88887
	1577	0.96593	0.93058	0.88244
	1577.1	0.96619	0.93131	0.8662
	1577.2	0.96816	0.93604	0.86822
	1577.3	0.97097	0.93772	0.87082
	1577.4	0.9727	0.93862	0.86845
	1577.5	0.97431	0.93152	0.86769
	1577.6	0.97599	0.92785	0.86882
	1577.7	0.97599	0.93058	0.85625
	1577.8	0.97757	0.93494	0.84767
	1577.9	0.97934	0.93534	0.85031
	1578	0.98151	0.93962	0.85251
	1578.1	0.98312	0.94129	0.85282
	1578.2	0.9853	0.93852	0.85347
	1578.3	0.98744	0.93406	0.84184
	1578.4	0.98901	0.93637	0.8419
	1578.5	0.99189	0.93914	0.84465
	1578.6	0.9939	0.93886	0.84942
	1578.7	0.99487	0.93929	0.85244
	1578.8	0.99644	0.93724	0.85437
	1578.9	0.9997	0.93971	0.84835
	1579	1.00329	0.94481	0.84597
	1579.1	1.00587	0.94577	0.84838
	1579.2	1.01035	0.94607	0.85382
	1579.3	1.01204	0.94834	0.86122
	1579.4	1.01407	0.94134	0.86339
	1579.5	1.01595	0.9381	0.86089
	1579.6	1.01945	0.94052	0.85897
	1579.7	1.02255	0.94227	0.86136
	1579.8	1.02755	0.93946	0.86546
	1579.9	1.02816	0.94108	0.87385
	1580	1.03002	0.94245	0.87661
	1580.1	1.02983	0.94484	0.87797
	1580.2	1.03193	0.94813	0.87661
	1580.3	1.03395	0.9512	0.87882
	1580.4	1.03806	0.95514	0.88254
	1580.5	1.04009	0.9595	0.89085
	1580.6	1.04212	0.95822	0.89424
	1580.7	1.0458	0.95848	0.89489
	1580.8	1.04962	0.96113	0.8949
	1580.9	1.05173	0.96365	0.89738
	1581	1.05449	0.96685	0.90115
	1581.1	1.05718	0.96863	0.90496
	1581.2	1.05927	0.97096	0.90724
	1581.3	1.06039	0.97088	0.90878
	1581.4	1.06082	0.97196	0.90528
	1581.5	1.06275	0.96882	0.90637
	1581.6	1.06657	0.9663	0.90903
	1581.7	1.07169	0.96867	0.91106
	1581.8	1.07356	0.9701	0.91229
	1581.9	1.07499	0.96631	0.9144
	1582	1.07088	0.9662	0.91058
	1582.1	1.07263	0.97004	0.90985
	1582.2	1.07456	0.97241	0.91241
	1582.3	1.07704	0.97209	0.91712
	1582.4	1.07895	0.97534	0.92006
	1582.5	1.07999	0.97665	0.92213
	1582.6	1.07694	0.97883	0.92017
	1582.7	1.0773	0.98026	0.91557
	1582.8	1.07885	0.97945	0.918
	1582.9	1.07875	0.97806	0.92184
	1583	1.07865	0.9802	0.92503
	1583.1	1.08046	0.98202	0.92749
	1583.2	1.07895	0.98194	0.92852
	1583.3	1.07866	0.98411	0.92756
	1583.4	1.07948	0.98442	0.92965
	1583.5	1.07935	0.98008	0.93153
	1583.6	1.07918	0.98225	0.93345
	1583.7	1.08101	0.98285	0.93577
	1583.8	1.07766	0.98118	0.93812
	1583.9	1.07414	0.9845	0.93926
	1584	1.07517	0.98511	0.94145
	1584.1	1.07613	0.98118	0.94274
	1584.2	1.07306	0.98327	0.94343
	1584.3	1.07318	0.98622	0.94543
	1584.4	1.07198	0.98318	0.94773
	1584.5	1.06414	0.98356	0.94884
	1584.6	1.06467	0.98365	0.95089
	1584.7	1.06509	0.98166	0.95147
	1584.8	1.06443	0.98308	0.95109
	1584.9	1.06626	0.98563	0.95302
	1585	1.06643	0.98809	0.95619
	1585.1	1.06063	0.99029	0.95864
	1585.2	1.06027	0.99065	0.96198
	1585.3	1.06019	0.98746	0.9645
	1585.4	1.0575	0.98854	0.96566
	1585.5	1.05596	0.98998	0.96574
	1585.6	1.05742	0.98669	0.96807
	1585.7	1.05355	0.98862	0.97102
	1585.8	1.04935	0.98933	0.97376
	1585.9	1.05025	0.98526	0.97573
	1586	1.04498	0.97979	0.97455
	1586.1	1.04385	0.98226	0.97238
	1586.2	1.04494	0.98397	0.97485
	1586.3	1.04115	0.98509	0.97777
	1586.4	1.03705	0.98584	0.98106
	1586.5	1.03855	0.97965	0.98349
	1586.6	1.03626	0.9728	0.98211
	1586.7	1.03339	0.97405	0.97778
	1586.8	1.0354	0.96926	0.97935
	1586.9	1.03273	0.96967	0.98204
	1587	1.02418	0.97247	0.98389
	1587.1	1.02525	0.97512	0.98594
	1587.2	1.01967	0.97913	0.9852
	1587.3	1.01599	0.98225	0.98289
	1587.4	1.01786	0.98697	0.98522
	1587.5	1.01655	0.98962	0.98795
	1587.6	1.01122	0.99179	0.99078
	1587.7	1.0109	0.98807	0.99377
	1587.8	1.0094	0.98031	0.99534
	1587.9	1.00418	0.98227	0.99127
	1588	1.00397	0.98276	0.98984
	1588.1	1.0047	0.98574	0.99241
	1588.2	0.9999	0.98842	0.99685
	1588.3	0.9979	0.98886	1.00098
	1588.4	0.99792	0.98467	1.00237
	1588.5	0.99184	0.98322	0.99281
	1588.6	0.99282	0.98656	0.99096
	1588.7	0.99225	0.98398	0.99424
	1588.8	0.98716	0.98261	1.00084
	1588.9	0.98573	0.98361	1.00507
	1589	0.98747	0.97811	1.00715
	1589.1	0.98438	0.97835	1.00336
	1589.2	0.98372	0.98177	0.99873
	1589.3	0.98543	0.98075	1.00119
	1589.4	0.98506	0.98223	1.00485
	1589.5	0.98149	0.98421	1.01028
	1589.6	0.98245	0.98087	1.01322
	1589.7	0.98007	0.98037	1.01352
	1589.8	0.9766	0.98315	1.00532
	1589.9	0.97785	0.98369	1.00674
	1590	0.97813	0.98319	1.00976
	1590.1	0.97669	0.98589	1.01411
	1590.2	0.97783	0.98687	1.01642
	1590.3	0.97637	0.98517	1.01803
	1590.4	0.97265	0.98753	1.01033
	1590.5	0.97354	0.99154	1.0081
	1590.6	0.97583	0.99047	1.0107
	1590.7	0.97633	0.99128	1.01387
	1590.8	0.9765	0.99435	1.01718
	1590.9	0.97773	0.99099	1.019
	1591	0.97236	0.9924	1.01221
	1591.1	0.9724	0.99459	1.01036
	1591.2	0.97298	0.99296	1.01318
	1591.3	0.97049	0.9937	1.01667
	1591.4	0.9706	0.99509	1.01959
	1591.5	0.97178	0.98798	1.02183
	1591.6	0.96705	0.98723	1.02019
	1591.7	0.96539	0.98821	1.01221
	1591.8	0.96699	0.98504	1.01428
	1591.9	0.96789	0.98587	1.01631
	1592	0.96866	0.98667	1.01619
	1592.1	0.96976	0.9869	1.01748
	1592.2	0.96711	0.99005	1.01851
	1592.3	0.96558	0.99391	1.00849
	1592.4	0.96725	0.99796	1.00994
	1592.5	0.96751	0.99412	1.01177
	1592.6	0.96541	0.99419	1.01391
	1592.7	0.96777	0.9939	1.01629
	1592.8	0.96518	0.99142	1.01741
	1592.9	0.96347	0.99278	1.00921
	1593	0.96447	0.9921	1.00852
	1593.1	0.96581	0.99219	1.01101
	1593.2	0.96474	0.99445	1.01198
	1593.3	0.96516	0.99282	1.01415
	1593.4	0.96681	0.99164	1.01638
	1593.5	0.96512	0.99409	1.01293
	1593.6	0.9648	0.99526	1.00804
	1593.7	0.9654	0.99137	1.01027
	1593.8	0.966	0.99137	1.01058
	1593.9	0.96734	0.99473	1.01081
	1594	0.96951	0.99502	1.01306
	1594.1	0.96689	0.99559	1.01371
	1594.2	0.9675	0.99827	1.01104
	1594.3	0.96916	1.00039	1.01247
	1594.4	0.97103	1.00094	1.0135
	1594.5	0.96989	1.00303	1.0121
	1594.6	0.97131	1.00599	1.01389
	1594.7	0.97123	1.00616	1.0161
	1594.8	0.96697	1.00677	1.01372
	1594.9	0.96819	1.00315	1.01452
	1595	0.97067	1	1.01474
	1595.1	0.97195	1.00218	1.01292
	1595.2	0.97377	1.005	1.01511
	1595.3	0.97182	1.00438	1.01723
	1595.4	0.96925	1.00792	1.0161
	1595.5	0.9699	1.00929	1.01648
	1595.6	0.97134	1.00961	1.01881
	1595.7	0.97283	1.01232	1.01875
	1595.8	0.97462	1.01515	1.01735
	1595.9	0.9764	1.01676	1.01964
	1596	0.97568	1.01864	1.02146
	1596.1	0.97252	1.02105	1.02114
	1596.2	0.97416	1.01827	1.02315
	1596.3	0.97765	1.01218	1.0215
	1596.4	0.9792	1.01442	1.02051
	1596.5	0.98093	1.01524	1.02297
	1596.6	0.97915	1.01339	1.02497
	1596.7	0.97819	1.01444	1.02632
	1596.8	0.98018	1.0069	1.02863
	1596.9	0.98216	1.00373	1.02837
	1597	0.98334	1.00643	1.02441
	1597.1	0.98522	1.00912	1.02641
	1597.2	0.98579	1.01376	1.0291
	1597.3	0.98277	1.01701	1.03035
	1597.4	0.98425	1.02168	1.03159
	1597.5	0.9859	1.02335	1.0323
	1597.6	0.98701	1.02575	1.02934
	1597.7	0.98921	1.02754	1.03118
	1597.8	0.99055	1.02839	1.03401
	1597.9	0.99157	1.03172	1.03733
	1598	0.9923	1.03232	1.03994
	1598.1	0.99427	1.02636	1.04192
	1598.2	0.99335	1.02756	1.03954
	1598.3	0.99332	1.03101	1.03551
	1598.4	0.99504	1.03096	1.03797
	1598.5	0.99529	1.03226	1.04144
	1598.6	0.99727	1.03346	1.04467
	1598.7	0.99949	1.03073	1.04678
	1598.8	0.99975	1.03207	1.04469
	1598.9	1.00021	1.0345	1.0381
	1599	1.00205	1.03685	1.04069
	1599.1	1.00305	1.03847	1.04419
	1599.2	1.0043	1.04102	1.04901
	1599.3	1.00632	1.04241	1.05195
	1599.4	1.00895	1.0445	1.05298
	1599.5	1.01124	1.04834	1.04565
	1599.6	1.01231	1.04918	1.04601
	1599.7	1.01361	1.04654	1.04904
	1599.8	1.01299	1.0483	1.05414
	1599.9	1.01335	1.04731	1.06007
	1600	1.01548	1.04052	1.06238
	1600.1	1.01678	1.04234	1.06012
	1600.2	1.01814	1.04502	1.05611
	1600.3	1.01989	1.04846	1.05864
	1600.4	1.02086	1.05047	1.06207
	1600.5	1.02124	1.05257	1.06531
	1600.6	1.02318	1.0542	1.06767
	1600.7	1.02156	1.05478	1.06882
	1600.8	1.02259	1.05716	1.06146
	1600.9	1.02439	1.05498	1.06181
	1601	1.02796	1.05472	1.06445
	1601.1	1.02842	1.05743	1.06898
	1601.2	1.02896	1.05851	1.07281
	1601.3	1.02936	1.05425	1.07415
	1601.4	1.02629	1.05686	1.06636
	1601.5	1.02726	1.06009	1.06642
	1601.6	1.02909	1.05952	1.07081
	1601.7	1.0298	1.06203	1.0759
	1601.8	1.03171	1.06335	1.07847
	1601.9	1.03358	1.06364	1.07613
	1602	1.01004	1.06411	1.07379

## Sheet: Figure 4a
Figure 3a		Blank		Co-MMPG		H2TPP		Co-TPP		Co-PMOF
	Time (h)	Product (mM)	Time (h)	Product (mM)	Time (h)	Product (mM)	Time (h)	Product (mM)	Time (h)	Product (mM)
	0	0	0	0	0	0	0	0	0	0
	4.5375	0.06	0.375	0.6	4.5375	0.17271	0.75	0.10018	0.75	0.07807
	5.25	0.06	0.75	0.8903	5.25	0.17271	1.33333	0.21834	1.33333	0.12967
	6.375	0.06	1.33333	1.20071	6.375	0.18506	2	0.2836	2	0.19331
	13	0.06	2	1.44	13	0.17801	4.5375	0.5164	4.5375	0.42724
	17.6958	0.06	4.5375	2.23503	17.6958	0.18859	5.25	0.60811	5.25	0.51841
	20.8333	0.06	5.25	2.4388	20.8333	0.17624	6.375	0.68979	6.375	0.57861
			6.375	2.68571			13	1.16485	13	0.8263
			13	3.90415			17.6958	1.39107	17.6958	0.93811
			17.6958	4.61441			20.8333	1.39107	20.8333	0.96735
			20.8333	4.93126

## Sheet: Figure 4b
Figure 3b		3-PC		4-PC
	Time (h)	Product (mM)	Time (h)	Product (mM)
	0	0	0	0
	0.375	0.6	4.5375	0.30503
	0.75	0.8903	5.25	0.35732
	1.33333	1.20071	6.375	0.42
	2	1.44	17.6958	0.86078
	4.5375	2.23503	20.8333	0.9
	5.25	2.4388
	6.375	2.68571
	13	3.90415
	17.6958	4.61441
	20.8333	4.93126

## Sheet: Figure 5a
Figure 5a
		Co-MMPG	Co-PMOF	Co-TPP	H2TPP
	Conversion of Exo	10.8	31	24	5
	Conversion of Endo	61.2	0	0	0
	S.E.M. for Exo conversion	1.3	1.3	0.8	1.1
	S.E.M. for Endo conversion	1.3
